# Supplementary material for: PHF6 suppresses self-renewal of leukemic stem cells in AML
Source: Leukemia. Author manuscript; Available in PMC 2024 Sep 1. (PMC11347380; doi:10.1038/s41375-024-02340-5)
Supplement: Table S2 [file NIHMS2009447-supplement-Table_S2.xlsx]

## Sheet: RNA-Seq results
Table S2 - RNA-Seq of mouse LIC-e and committed leukemic cells
RNA-Seq Gene transcript changes: Log2 Fold Change and adjusted p-values (FDR) for all genes after DESeq analysis of all RNA-Sequencing experiments
Differentially Expressed Genes: All genes with adjusted p-values (FDR) less that 0.05 were considered differentially expressed
	LIC-e cells from Phf6 cKO+Hoxa9 and Ctrl+Hoxa9 marrow at 8 weeks after transplantation			Committed leukemic cells from Phf6 cKO+Hoxa9 and Ctrl+Hoxa9 marrow at 8 weeks after transplantation
	cKO (n=4) v/s Ctrl (n=3)			cKO (n=4) v/s Ctrl (n=3)
Genes	baseMean	log2FoldChange	FDR	baseMean	log2FoldChange	FDR
0610005C13Rik	138.474	0.185957	NA	5.3665	-0.519732	0.999939
0610007P14Rik	466.058	-0.155525	0.964461	494.691	0.286135	0.999939
0610009B22Rik	207.592	-0.804639	NA	209.557	0.0504551	0.999939
0610009L18Rik	135.416	0.132927	NA	14.2396	-0.431397	0.999939
0610009O20Rik	1137.94	0.981268	0.352996	638.877	0.181748	0.999939
0610010B08Rik	127.764	-0.0120648	NA	3.40651	-0.517453	0.999939
0610010F05Rik	881.157	0.288998	0.923288	299.836	0.0972269	0.999939
0610010K14Rik	713.401	-0.155472	0.956498	1048.9	0.222584	0.999939
0610012G03Rik	961.555	-1.99601	0.220035	1025.93	0.0748643	0.999939
0610030E20Rik	1917.19	-1.55802	0.231735	796.568	0.35514	0.999939
0610031O16Rik	127.764	-0.0120648	NA	0	NA	NA
0610037L13Rik	465.279	0.379509	0.893647	383.145	0.182545	0.999939
0610038B21Rik	132.642	0.0813516	NA	3.86222	-1.11168	0.999939
0610039H22Rik	288.25	1.51638	0.248468	0.811972	1.62548	NA
0610039K10Rik	135.277	0.130423	NA	7.74768	-0.129127	0.999939
0610040B10Rik	136.049	0.14341	NA	9.90063	0.774593	0.999939
0610040F04Rik	127.764	-0.0120648	NA	0.206602	0.906208	NA
0610040J01Rik	143.347	0.268695	NA	241.121	0.258219	0.999939
0610043K17Rik	137.642	0.172379	NA	0.355263	-0.205419	NA
1010001N08Rik	127.764	-0.0120648	NA	0	NA	NA
1110002J07Rik	127.764	-0.0120648	NA	1.9086	1.15213	NA
1110002L01Rik	182.958	-0.730545	NA	27.6804	0.355819	0.999939
1110004E09Rik	1140.63	0.323764	0.913002	279.362	0.00263834	0.999939
1110004F10Rik	4909.75	0.0368917	0.983063	1390.98	-0.0492349	0.999939
1110006O24Rik	129.294	0.0181876	NA	14.0053	0.673623	0.999939
1110008F13Rik	314.637	0.156023	0.968395	1339.04	0.21013	0.999939
1110008L16Rik	430.105	0.755496	0.743714	193.5	-0.108714	0.999939
1110008P14Rik	168.271	0.304297	NA	246.784	0.171603	0.999939
1110012L19Rik	147.013	0.249984	NA	218.257	0.161712	0.999939
1110015O18Rik	127.764	-0.0120648	NA	0	NA	NA
1110017D15Rik	128.181	-0.00374881	NA	0.643735	-2.11847	NA
1110019D14Rik	163.867	0.569369	NA	22.6062	-0.058071	0.999939
1110020A21Rik	197.399	-0.776855	NA	9.29998	-0.00771905	0.999939
1110025L11Rik	127.764	-0.0120648	NA	0	NA	NA
1110028F11Rik	193.335	-1.1442	NA	1.81075	2.80681	NA
1110028F18Rik	127.764	-0.0120648	NA	0.212619	-0.659554	NA
1110032A03Rik	305.923	1.6141	0.100774	106.586	-0.307351	0.999939
1110032F04Rik	127.764	-0.0120648	NA	0.503882	1.98342	NA
1110034G24Rik	144.138	0.220855	NA	99.1558	0.0934194	0.999939
1110036E04Rik	127.764	-0.0120648	NA	0	NA	NA
1110037F02Rik	4470.85	0.229829	0.890782	855.525	0.0848002	0.999939
1110038B12Rik	1312.95	0.489421	0.794399	529.131	0.00884602	0.999939
1110038F14Rik	624.346	0.56228	0.844276	441.112	0.157495	0.999939
1110046J04Rik	129.99	0.0317229	NA	0.206602	0.906208	NA
1110051M20Rik	657.493	-0.491148	0.857932	60.4766	-0.237117	0.999939
1110058D11Rik	136.112	0.145376	NA	0	NA	NA
1110059E24Rik	283.704	-0.368928	0.890812	519.176	0.0394481	0.999939
1110059G10Rik	352.059	-1.46311	0.328498	359.973	0.0829583	0.999939
1110065P20Rik	169.906	-0.832566	NA	161.065	-0.0179661	0.999939
1190002N15Rik	528.303	0.635469	0.80532	144.038	-0.128184	0.999939
1190003K10Rik	127.764	-0.0120648	NA	0.197444	-1.9429	NA
1190005I06Rik	127.764	-0.0120648	NA	0	NA	NA
1190007I07Rik	187.962	0.332652	NA	142.881	0.336214	0.999939
1300002E11Rik	309.34	1.1672	0.393811	14.1373	0.265512	0.999939
1300017J02Rik	129.294	0.0181876	NA	0.504182	2.02156	NA
1500004A13Rik	325.633	1.81232	0.204455	18.2627	-0.340762	0.999939
1500009C09Rik	131.659	0.0636711	NA	0.296166	-2.36613	NA
1500009L16Rik	154.878	0.172976	NA	0.0987221	-1.38089	NA
1500011B03Rik	276.824	-0.618533	0.720128	132.683	0.184138	0.999939
1500011K16Rik	312.803	0.545853	0.785819	481.543	-0.14802	0.999939
1500012K07Rik	127.764	-0.0120648	NA	0.581936	2.13935	NA
1500015A07Rik	302.32	-1.43118	0.278191	35.5869	-0.571148	0.999939
1500015L24Rik	127.764	-0.0120648	NA	0.351034	-2.53085	NA
1500015O10Rik	127.764	-0.0120648	NA	0.980171	-0.307596	NA
1500017E21Rik	127.764	-0.0120648	NA	0	NA	NA
1500026H17Rik	127.764	-0.0120648	NA	0.100836	0.239925	NA
1600002D24Rik	133.468	0.0974554	NA	0.193979	0.239925	NA
1600002H07Rik	675.779	-0.112866	0.977879	291.142	0.210298	0.999939
1600002K03Rik	252.601	-0.549432	0.777382	193.475	-0.0129002	0.999939
1600010M07Rik	128.764	0.00759842	NA	5.53409	0.262525	0.999939
1600012H06Rik	294.289	0.891343	0.576988	303.384	0.203611	0.999939
1600014C10Rik	591.795	0.620733	0.819929	1153.7	0.248748	0.999939
1600014C23Rik	127.764	-0.0120648	NA	0.387957	1.35309	NA
1600015I10Rik	143.208	0.266422	NA	0	NA	NA
1600019K03Rik	127.764	-0.0120648	NA	0.197444	-1.9429	NA
1600020E01Rik	520.25	-2.63199	0.00427561	37.3082	-0.143009	0.999939
1600023N17Rik	128.459	0.00176785	NA	3.07381	-0.467945	0.999939
1600025M17Rik	127.764	-0.0120648	NA	0	NA	NA
1600027J07Rik	127.764	-0.0120648	NA	0	NA	NA
1600029I14Rik	132.633	0.0819669	NA	11.6524	-0.277862	0.999939
1600029O15Rik	135.784	0.0951383	NA	0.710526	-0.167057	NA
1700001C02Rik	127.764	-0.0120648	NA	0	NA	NA
1700001C19Rik	127.764	-0.0120648	NA	2.9302	0.0566807	0.999939
1700001D01Rik	170.54	-0.556303	NA	0.103301	0.239925	NA
1700001F09Rik	127.764	-0.0120648	NA	0	NA	NA
1700001G01Rik	128.32	-0.000987751	NA	0	NA	NA
1700001G11Rik	129.712	0.0263248	NA	4.94027	-0.590678	0.999939
1700001G17Rik	129.294	0.0181876	NA	21.253	0.235417	0.999939
1700001J03Rik	127.764	-0.0120648	NA	0	NA	NA
1700001J11Rik	130.617	0.0369105	NA	0.520058	0.879231	NA
1700001K19Rik	134.581	0.117837	NA	1.67381	0.383803	NA
1700001K23Rik	128.877	0.010002	NA	0.30718	-2.35967	NA
1700001L05Rik	328.247	0.472814	0.856188	49.4757	0.342909	0.999939
1700001L19Rik	128.32	-0.000987751	NA	0	NA	NA
1700001O22Rik	128.877	0.010002	NA	1.58651	-0.268328	NA
1700001P01Rik	127.764	-0.0120648	NA	1.07107	-0.556883	NA
1700003C15Rik	127.906	-0.00923952	NA	0	NA	NA
1700003D09Rik	127.764	-0.0120648	NA	0	NA	NA
1700003E16Rik	129.155	0.0154644	NA	4.60845	-0.187869	0.999939
1700003E24Rik	127.764	-0.0120648	NA	0	NA	NA
1700003F12Rik	139.451	0.203633	NA	0.197444	-1.9429	NA
1700003G13Rik	134.86	0.122885	NA	0	NA	NA
1700003G18Rik	127.764	-0.0120648	NA	0.729125	1.44373	NA
1700003H04Rik	127.764	-0.0120648	NA	0	NA	NA
1700003I22Rik	127.764	-0.0120648	NA	0	NA	NA
1700003L19Rik	147.243	0.330922	NA	0	NA	NA
1700003M07Rik	128.459	0.00176785	NA	0	NA	NA
1700003P14Rik	127.764	-0.0120648	NA	0	NA	NA
1700006A11Rik	128.05	-0.0129764	NA	0	NA	NA
1700006E09Rik	127.764	-0.0120648	NA	0	NA	NA
1700006F04Rik	145.017	0.295695	NA	0	NA	NA
1700006H21Rik	127.764	-0.0120648	NA	0	NA	NA
1700007B14Rik	127.764	-0.0120648	NA	0	NA	NA
1700007F19Rik	127.764	-0.0120648	NA	0	NA	NA
1700007G11Rik	127.764	-0.0120648	NA	0	NA	NA
1700007J10Rik	168.318	0.627145	NA	1.6119	0.0252877	NA
1700007K09Rik	127.764	-0.0120648	NA	0	NA	NA
1700007K13Rik	127.764	-0.0120648	NA	0	NA	NA
1700007L15Rik	132.355	0.0767646	NA	55.0493	0.151109	0.999939
1700007P06Rik	127.764	-0.0120648	NA	0	NA	NA
1700008C04Rik	127.764	-0.0120648	NA	0	NA	NA
1700008J07Rik	504.328	0.30058	0.935221	31.4969	0.000388113	0.999939
1700008K24Rik	127.764	-0.0120648	NA	0	NA	NA
1700008O03Rik	127.764	-0.0120648	NA	7.72065	-0.0939754	0.999939
1700008P02Rik	131.381	0.0583982	NA	0	NA	NA
1700009C05Rik	127.764	-0.0120648	NA	0.403346	1.70532	NA
1700009J07Rik	127.764	-0.0120648	NA	0	NA	NA
1700009N14Rik	127.764	-0.0120648	NA	0	NA	NA
1700010B08Rik	127.764	-0.0120648	NA	0.100836	0.239925	NA
1700010D01Rik	127.764	-0.0120648	NA	0	NA	NA
1700010I02Rik	127.764	-0.0120648	NA	0	NA	NA
1700010I14Rik	228.573	1.24241	0.162603	49.1024	0.0705062	0.999939
1700010J16Rik	127.764	-0.0120648	NA	0	NA	NA
1700010K23Rik	127.764	-0.0120648	NA	0	NA	NA
1700011B04Rik	127.764	-0.0120648	NA	0	NA	NA
1700011C11Rik	127.764	-0.0120648	NA	0	NA	NA
1700011H14Rik	127.764	-0.0120648	NA	0	NA	NA
1700011I03Rik	127.764	-0.0120648	NA	0.100836	0.239925	NA
1700011L22Rik	127.764	-0.0120648	NA	0	NA	NA
1700011M02Rik	138.338	0.184482	NA	0	NA	NA
1700012A03Rik	127.764	-0.0120648	NA	0	NA	NA
1700012B07Rik	237.764	-1.5967	NA	0	NA	NA
1700012B09Rik	163.035	-0.138212	NA	50.2742	0.322293	0.999939
1700012C14Rik	186.478	-1.05974	NA	0	NA	NA
1700012D01Rik	173.223	0.68829	NA	12.2226	0.0896266	0.999939
1700012D14Rik	130.825	0.0477906	NA	2.68872	-1.03637	0.999939
1700012D16Rik	135.277	0.130423	NA	0	NA	NA
1700012H19Rik	127.764	-0.0120648	NA	0.100836	0.239925	NA
1700012I11Rik	134.581	0.117837	NA	0	NA	NA
1700012P22Rik	127.764	-0.0120648	NA	0	NA	NA
1700013D24Rik	127.764	-0.0120648	NA	0.15359	-1.56957	NA
1700013F07Rik	127.764	-0.0120648	NA	0.201673	0.88274	NA
1700013G24Rik	127.764	-0.0120648	NA	0.302509	1.35139	NA
1700013H16Rik	128.738	0.00726273	NA	0	NA	NA
1700015E13Rik	143.497	0.252939	NA	3.62979	-0.317357	0.999939
1700015F17Rik	127.764	-0.0120648	NA	0	NA	NA
1700015G11Rik	127.764	-0.0120648	NA	0	NA	NA
1700016C15Rik	127.764	-0.0120648	NA	0.532767	-2.93032	NA
1700016D06Rik	141.677	0.241175	NA	0.302509	1.35139	NA
1700016G22Rik	139.869	0.210749	NA	0.0987221	-1.38089	NA
1700016H13Rik	127.764	-0.0120648	NA	0.71325	2.51943	NA
1700016K19Rik	147.382	0.333095	NA	1.35719	1.2269	NA
1700016L04Rik	127.764	-0.0120648	NA	0	NA	NA
1700016L21Rik	127.764	-0.0120648	NA	0	NA	NA
1700016P04Rik	127.764	-0.0120648	NA	0	NA	NA
1700017B05Rik	2134.23	-0.793288	0.473909	960.311	-0.239912	0.999939
1700017D01Rik	127.764	-0.0120648	NA	0.335323	-1.56957	NA
1700017G19Rik	127.764	-0.0120648	NA	0	NA	NA
1700017J07Rik	127.764	-0.0120648	NA	0.413205	1.73648	NA
1700017L05Rik	127.764	-0.0120648	NA	0	NA	NA
1700017N19Rik	127.764	-0.0120648	NA	0	NA	NA
1700018A04Rik	127.764	-0.0120648	NA	0.100836	0.239925	NA
1700018B08Rik	127.764	-0.0120648	NA	0.103301	0.239925	NA
1700018B24Rik	127.764	-0.0120648	NA	0	NA	NA
1700018C11Rik	131.242	0.0557541	NA	0	NA	NA
1700018F24Rik	127.764	-0.0120648	NA	0	NA	NA
1700018G05Rik	127.764	-0.0120648	NA	0	NA	NA
1700018L02Rik	128.042	-0.00651533	NA	2.02691	-1.3651	NA
1700019A02Rik	131.659	0.0636711	NA	0.15359	-1.56957	NA
1700019B03Rik	130.407	0.0397804	NA	0.214733	0.943321	NA
1700019B21Rik	127.764	-0.0120648	NA	0	NA	NA
1700019C18Rik	127.764	-0.0120648	NA	0	NA	NA
1700019D03Rik	127.764	-0.0120648	NA	0.718916	2.52864	NA
1700019E08Rik	127.764	-0.0120648	NA	0	NA	NA
1700019G24Rik	127.764	-0.0120648	NA	0	NA	NA
1700019M22Rik	127.764	-0.0120648	NA	0	NA	NA
1700019N19Rik	127.764	-0.0120648	NA	0	NA	NA
1700019O17Rik	165.764	0.594191	NA	0.197444	-1.9429	NA
1700019P21Rik	127.764	-0.0120648	NA	0	NA	NA
1700020A23Rik	149.478	0.364667	NA	0	NA	NA
1700020D05Rik	127.764	-0.0120648	NA	3.99916	3.15293	0.999939
1700020D14Rik	127.764	-0.0120648	NA	0	NA	NA
1700020G17Rik	127.764	-0.0120648	NA	0	NA	NA
1700020I14Rik	1835.57	-0.190443	0.930621	416.296	0.101601	0.999939
1700020L24Rik	357.711	0.990636	0.621513	1946.76	0.0815689	0.999939
1700020M21Rik	127.764	-0.0120648	NA	0	NA	NA
1700020N01Rik	127.764	-0.0120648	NA	0	NA	NA
1700020N15Rik	127.764	-0.0120648	NA	0	NA	NA
1700020N18Rik	213.331	-1.36135	NA	2.74622	-0.132659	0.999939
1700021F05Rik	865.535	-0.490133	0.839389	98.5671	0.194693	0.999939
1700021F07Rik	127.764	-0.0120648	NA	0	NA	NA
1700021N21Rik	127.764	-0.0120648	NA	0.70611	-1.19774	NA
1700022A21Rik	127.764	-0.0120648	NA	0	NA	NA
1700022A22Rik	127.764	-0.0120648	NA	0	NA	NA
1700022E09Rik	127.764	-0.0120648	NA	0	NA	NA
1700022H01Rik	149.906	0.371199	NA	0.0987221	-1.38089	NA
1700022H16Rik	127.764	-0.0120648	NA	0	NA	NA
1700022I11Rik	134.442	0.115306	NA	0.296166	-2.36613	NA
1700023C21Rik	127.764	-0.0120648	NA	0	NA	NA
1700023F02Rik	127.764	-0.0120648	NA	0	NA	NA
1700023F06Rik	128.459	0.00176785	NA	0.201673	0.88274	NA
1700024B18Rik	133.747	0.102579	NA	0.304974	1.35983	NA
1700024F13Rik	127.764	-0.0120648	NA	0	NA	NA
1700024G13Rik	127.764	-0.0120648	NA	0	NA	NA
1700024I08Rik	127.764	-0.0120648	NA	0	NA	NA
1700024N05Rik	127.764	-0.0120648	NA	0	NA	NA
1700024P04Rik	127.764	-0.0120648	NA	0	NA	NA
1700024P16Rik	130.407	0.0397804	NA	0.206602	0.906208	NA
1700025B11Rik	127.764	-0.0120648	NA	0	NA	NA
1700025C18Rik	127.764	-0.0120648	NA	0	NA	NA
1700025F22Rik	127.764	-0.0120648	NA	0	NA	NA
1700025F24Rik	127.764	-0.0120648	NA	0	NA	NA
1700025G04Rik	812.705	-1.41446	0.266409	136.087	0.274321	0.999939
1700025J12Rik	127.764	-0.0120648	NA	0	NA	NA
1700025K24Rik	127.764	-0.0120648	NA	0	NA	NA
1700025M24Rik	127.764	-0.0120648	NA	0.15359	-1.56957	NA
1700025N23Rik	186.34	0.840396	NA	1.21467	3.27647	NA
1700026D11Rik	137.086	0.16262	NA	2.42685	0.269064	NA
1700026F02Rik	127.764	-0.0120648	NA	0	NA	NA
1700026J14Rik	127.764	-0.0120648	NA	0.197444	-1.9429	NA
1700027A15Rik	127.764	-0.0120648	NA	0	NA	NA
1700027F06Rik	127.764	-0.0120648	NA	0	NA	NA
1700027F09Rik	127.764	-0.0120648	NA	0	NA	NA
1700027H10Rik	127.764	-0.0120648	NA	0	NA	NA
1700027I24Rik	127.764	-0.0120648	NA	0	NA	NA
1700027J07Rik	146.192	-0.428941	NA	0	NA	NA
1700028B04Rik	127.764	-0.0120648	NA	1.07301	0.446351	NA
1700028D13Rik	127.764	-0.0120648	NA	0	NA	NA
1700028E10Rik	127.764	-0.0120648	NA	4.59323	1.29164	0.999939
1700028I16Rik	127.764	-0.0120648	NA	0	NA	NA
1700028J19Rik	127.764	-0.0120648	NA	10.1808	0.62793	0.999939
1700028K03Rik	140.147	0.215472	NA	3.23158	0.0536699	0.999939
1700028M03Rik	127.764	-0.0120648	NA	0	NA	NA
1700028P14Rik	127.764	-0.0120648	NA	0	NA	NA
1700028P15Rik	129.294	0.0181876	NA	0	NA	NA
1700029B22Rik	127.764	-0.0120648	NA	0	NA	NA
1700029F12Rik	127.764	-0.0120648	NA	0.201673	0.88274	NA
1700029H14Rik	134.025	0.107684	NA	1.11941	2.13527	NA
1700029I15Rik	202.772	1.01015	NA	6.41067	-0.9343	0.999939
1700029J03Rik	135.555	0.135426	NA	0	NA	NA
1700029J07Rik	269.52	1.02073	0.435008	1.66079	-1.04769	NA
1700029M20Rik	128.32	-0.000987751	NA	0	NA	NA
1700029N11Rik	127.764	-0.0120648	NA	0.429466	1.78599	NA
1700029P11Rik	127.764	-0.0120648	NA	1.02714	-1.1098	NA
1700030A11Rik	127.764	-0.0120648	NA	0.15359	-1.56957	NA
1700030C10Rik	151.345	-0.52674	NA	3.06247	0.319118	0.999939
1700030F04Rik	128.32	-0.000987751	NA	0	NA	NA
1700030F18Rik	127.764	-0.0120648	NA	0	NA	NA
1700030J22Rik	161.287	0.534661	NA	4.5982	-0.295783	0.999939
1700030K09Rik	344.458	-0.447382	0.864413	82.1011	-0.248367	0.999939
1700030L20Rik	127.906	-0.0158098	NA	0	NA	NA
1700030M09Rik	127.764	-0.0120648	NA	0.58963	2.18651	NA
1700030N03Rik	127.764	-0.0120648	NA	0.0987221	-1.38089	NA
1700030O20Rik	130.546	0.0424557	NA	0	NA	NA
1700031A10Rik	129.294	0.0181876	NA	0.401232	0.451908	NA
1700031F05Rik	127.764	-0.0120648	NA	0	NA	NA
1700031L13Rik	127.764	-0.0120648	NA	0	NA	NA
1700031M16Rik	127.764	-0.0120648	NA	0.391423	-1.22156	NA
1700031P21Rik	127.764	-0.0120648	NA	0	NA	NA
1700034E13Rik	127.764	-0.0120648	NA	0	NA	NA
1700034G24Rik	132.494	0.0793682	NA	0.100836	0.239925	NA
1700034H15Rik	129.052	-0.0128731	NA	0.800699	-0.498833	NA
1700034I23Rik	147.596	-0.210773	NA	0.15359	-1.56957	NA
1700034J05Rik	129.294	0.0181876	NA	0	NA	NA
1700034K08Rik	127.764	-0.0120648	NA	0	NA	NA
1700034O15Rik	129.294	0.0181876	NA	0	NA	NA
1700034P13Rik	161.052	0.531364	NA	1.57899	-0.195048	NA
1700036G14Rik	127.764	-0.0120648	NA	0	NA	NA
1700037C18Rik	220.328	1.17217	NA	42.751	0.0101009	0.999939
1700037H04Rik	362.667	1.3051	0.278616	540.116	0.0507685	0.999939
1700039E22Rik	127.764	-0.0120648	NA	0	NA	NA
1700040L02Rik	213.565	1.11187	NA	19.7638	0.0946067	0.999939
1700041A01Rik	127.764	-0.0120648	NA	0	NA	NA
1700041C23Rik	127.764	-0.0120648	NA	0	NA	NA
1700041M19Rik	127.764	-0.0120648	NA	0	NA	NA
1700042G07Rik	127.764	-0.0120648	NA	0	NA	NA
1700042G15Rik	127.764	-0.0120648	NA	0.335323	-1.56957	NA
1700042O10Rik	127.764	-0.0120648	NA	0.100836	0.239925	NA
1700044C05Rik	127.764	-0.0120648	NA	0	NA	NA
1700044K03Rik	127.764	-0.0120648	NA	0	NA	NA
1700045H11Rik	127.764	-0.0120648	NA	0.100836	0.239925	NA
1700046C09Rik	127.764	-0.0120648	NA	0	NA	NA
1700047A11Rik	147.478	-0.448385	NA	0.304974	1.35983	NA
1700047E10Rik	127.764	-0.0120648	NA	0.201673	0.88274	NA
1700047G03Rik	127.764	-0.0120648	NA	0	NA	NA
1700047I17Rik2	127.764	-0.0120648	NA	0	NA	NA
1700047L14Rik	127.764	-0.0120648	NA	0	NA	NA
1700047M11Rik	127.764	-0.0120648	NA	0.448405	-0.084888	NA
1700048M11Rik	127.764	-0.0120648	NA	0.912199	0.410299	NA
1700048O20Rik	208.648	-1.18698	NA	13.4052	1.10442	0.999939
1700049E15Rik	127.764	-0.0120648	NA	0	NA	NA
1700049E22Rik	127.764	-0.0120648	NA	0.201673	0.88274	NA
1700049L16Rik	127.764	-0.0120648	NA	0	NA	NA
1700051A21Rik	129.155	0.0154644	NA	0	NA	NA
1700052I22Rik	127.764	-0.0120648	NA	0	NA	NA
1700052K11Rik	196.444	0.947258	NA	68.0409	-0.0216521	0.999939
1700054A03Rik	127.764	-0.0120648	NA	0	NA	NA
1700054K19Rik	127.764	-0.0120648	NA	0	NA	NA
1700054M17Rik	127.764	-0.0120648	NA	0	NA	NA
1700055C04Rik	127.764	-0.0120648	NA	0	NA	NA
1700056E22Rik	159.199	0.376339	NA	7.30813	-0.402384	0.999939
1700057G04Rik	127.764	-0.0120648	NA	0	NA	NA
1700057H15Rik	127.764	-0.0120648	NA	0.46077	-2.81109	NA
1700057H21Rik	139.59	0.20601	NA	0.335323	-1.56957	NA
1700060C16Rik	127.764	-0.0120648	NA	0	NA	NA
1700060C20Rik	127.764	-0.0120648	NA	0	NA	NA
1700061F12Rik	127.764	-0.0120648	NA	0	NA	NA
1700061G19Rik	226.058	-1.34652	NA	13.0572	-0.253749	0.999939
1700061I17Rik	128.042	-0.00651533	NA	0	NA	NA
1700061J23Rik	127.764	-0.0120648	NA	0.201673	0.88274	NA
1700063A18Rik	127.764	-0.0120648	NA	0	NA	NA
1700063D05Rik	127.764	-0.0120648	NA	0.254426	-0.848231	NA
1700063O14Rik	127.764	-0.0120648	NA	0	NA	NA
1700064J06Rik	127.764	-0.0120648	NA	0	NA	NA
1700064M15Rik	127.764	-0.0120648	NA	0.296166	-2.36613	NA
1700065D16Rik	127.764	-0.0120648	NA	1.34427	1.15346	NA
1700065I16Rik	128.598	0.00451801	NA	0	NA	NA
1700065J11Rik	127.764	-0.0120648	NA	0	NA	NA
1700065J18Rik	127.764	-0.0120648	NA	0	NA	NA
1700065L07Rik	127.764	-0.0120648	NA	0	NA	NA
1700065O20Rik	127.764	-0.0120648	NA	0	NA	NA
1700066B17Rik	127.764	-0.0120648	NA	0.201673	0.88274	NA
1700066B19Rik	166.607	-0.206539	NA	12.5344	0.533058	0.999939
1700066J03Rik	127.764	-0.0120648	NA	1.00836	3.00899	NA
1700066M21Rik	313.093	-0.867019	0.686739	192.722	0.115969	0.999939
1700066N21Rik	127.764	-0.0120648	NA	0	NA	NA
1700066O22Rik	127.764	-0.0120648	NA	0	NA	NA
1700067G17Rik	127.764	-0.0120648	NA	0.15359	-1.56957	NA
1700067K01Rik	129.621	-0.0600027	NA	2.46528	0.933602	NA
1700067P10Rik	127.764	-0.0120648	NA	0	NA	NA
1700069L16Rik	127.764	-0.0120648	NA	0.100836	0.239925	NA
1700069P05Rik	127.764	-0.0120648	NA	0	NA	NA
1700071K01Rik	127.903	-0.00928732	NA	0	NA	NA
1700071M16Rik	127.764	-0.0120648	NA	0.794555	1.48138	NA
1700072B07Rik	127.764	-0.0120648	NA	0	NA	NA
1700072I22Rik	127.764	-0.0120648	NA	0.103301	0.239925	NA
1700072O05Rik	127.764	-0.0120648	NA	0.103301	0.239925	NA
1700073E17Rik	127.764	-0.0120648	NA	0	NA	NA
1700074H08Rik	127.764	-0.0120648	NA	0	NA	NA
1700074P13Rik	128.32	-0.000987751	NA	0	NA	NA
1700080E11Rik	130.129	0.034414	NA	0	NA	NA
1700080N15Rik	127.764	-0.0120648	NA	0	NA	NA
1700080O16Rik	132.906	0.0863616	NA	0	NA	NA
1700081H04Rik	127.764	-0.0120648	NA	0	NA	NA
1700083H02Rik	127.764	-0.0120648	NA	0	NA	NA
1700084D21Rik	127.764	-0.0120648	NA	0	NA	NA
1700084E18Rik	135.764	-0.208029	NA	8.17192	-0.835789	0.999939
1700084F23Rik	127.764	-0.0120648	NA	0.0987221	-1.38089	NA
1700084J12Rik	137.247	0.152828	NA	11.0229	-0.567856	0.999939
1700084M14Rik	127.764	-0.0120648	NA	0	NA	NA
1700085C21Rik	127.764	-0.0120648	NA	0	NA	NA
1700086L19Rik	127.764	-0.0120648	NA	0.201673	0.88274	NA
1700086O06Rik	247.224	1.3897	0.270838	24.2962	-0.0626109	0.999939
1700088E04Rik	127.764	-0.0120648	NA	0.300745	-1.22156	NA
1700091H14Rik	127.764	-0.0120648	NA	0	NA	NA
1700092C02Rik	127.764	-0.0120648	NA	0	NA	NA
1700092C10Rik	127.764	-0.0120648	NA	0	NA	NA
1700092E19Rik	127.764	-0.0120648	NA	0	NA	NA
1700092K14Rik	127.764	-0.0120648	NA	0	NA	NA
1700092M07Rik	130.964	0.0504503	NA	2.60289	2.15898	0.999939
1700093K21Rik	127.764	-0.0120648	NA	0.513014	-0.0748374	NA
1700094D03Rik	264.014	-0.402312	0.83667	50.2137	0.120221	0.999939
1700094J05Rik	131.938	0.0689237	NA	0.300395	-0.0167382	NA
1700094M24Rik	127.764	-0.0120648	NA	0	NA	NA
1700095A21Rik	127.764	-0.0120648	NA	0	NA	NA
1700095B10Rik	127.764	-0.0120648	NA	0.267487	-0.848231	NA
1700095J12Rik	134.164	0.110229	NA	0.197444	-1.9429	NA
1700096J18Rik	127.764	-0.0120648	NA	3.09885	-0.124295	0.999939
1700096K18Rik	195.901	-1.00142	NA	42.2223	-0.22414	0.999939
1700096P03Rik	127.764	-0.0120648	NA	0	NA	NA
1700097N02Rik	184.34	0.600204	NA	80.4495	0.508215	0.999939
1700099I09Rik	149.747	0.369547	NA	0.302509	1.35139	NA
1700100I10Rik	128.738	0.00726273	NA	0	NA	NA
1700100L14Rik	127.764	-0.0120648	NA	0	NA	NA
1700101I11Rik	127.764	-0.0120648	NA	3.11744	-0.613561	0.999939
1700101O22Rik	127.764	-0.0120648	NA	0	NA	NA
1700102H20Rik	287.534	0.238835	0.939819	10.1735	0.476449	0.999939
1700102P08Rik	135.834	0.14041	NA	7.72071	-1.24304	0.999939
1700104L18Rik	127.764	-0.0120648	NA	0	NA	NA
1700105P06Rik	127.764	-0.0120648	NA	0.642502	-3.20033	NA
1700108F19Rik	161.81	-0.577102	NA	0.103301	0.239925	NA
1700108J01Rik	146.328	-0.420608	NA	0	NA	NA
1700109G14Rik	127.764	-0.0120648	NA	0.335323	-1.56957	NA
1700109G15Rik	127.764	-0.0120648	NA	0.201673	0.88274	NA
1700109H08Rik	394.735	-0.409914	0.881594	18.96	0.532738	0.999939
1700109I08Rik	127.764	-0.0120648	NA	0	NA	NA
1700109K24Rik	127.764	-0.0120648	NA	0.504182	2.02156	NA
1700110C19Rik	129.155	0.0154644	NA	0.201673	0.88274	NA
1700110I01Rik	128.598	0.00451801	NA	0	NA	NA
1700110I07Rik	127.764	-0.0120648	NA	0	NA	NA
1700110K17Rik	263.192	1.50481	NA	0.202023	-0.659554	NA
1700111N16Rik	127.764	-0.0120648	NA	0.403346	1.70532	NA
1700112E06Rik	226.349	-0.454663	NA	38.7439	-0.0958297	0.999939
1700112H15Rik	131.799	0.0663	NA	0.206602	0.906208	NA
1700112J05Rik	127.764	-0.0120648	NA	0	NA	NA
1700112J16Rik	127.764	-0.0120648	NA	1.97273	0.317203	NA
1700113A16Rik	127.764	-0.0120648	NA	12.8024	-0.203399	0.999939
1700113B09Rik	127.764	-0.0120648	NA	0	NA	NA
1700113H08Rik	127.764	-0.0120648	NA	0.302509	1.35139	NA
1700116B05Rik	127.764	-0.0120648	NA	0.113897	0.239925	NA
1700119H24Rik	127.764	-0.0120648	NA	0	NA	NA
1700120C14Rik	128.895	0.0102415	NA	1.30056	-1.94691	NA
1700120E14Rik	141.764	-0.339232	NA	0	NA	NA
1700120G07Rik	127.764	-0.0120648	NA	0	NA	NA
1700120K04Rik	238.644	-1.19278	NA	6.1978	0.487684	0.999939
1700121L16Rik	127.764	-0.0120648	NA	0	NA	NA
1700121N20Rik	127.764	-0.0120648	NA	0.197444	-1.9429	NA
1700122C19Rik	143.335	-0.371707	NA	0	NA	NA
1700122O11Rik	127.764	-0.0120648	NA	0	NA	NA
1700123J17Rik	163.073	0.558994	NA	3.54173	-0.463105	0.999939
1700123K08Rik	127.764	-0.0120648	NA	0	NA	NA
1700123L14Rik	127.764	-0.0120648	NA	0	NA	NA
1700123M08Rik	132.077	0.0715424	NA	4.25192	-0.60087	0.999939
1700123O12Rik	145.295	0.300146	NA	0	NA	NA
1700123O20Rik	734.863	0.431908	0.847558	976.225	0.138588	0.999939
1700123O21Rik	127.764	-0.0120648	NA	0	NA	NA
1700124L16Rik	127.764	-0.0120648	NA	0.49528	0.39084	NA
1700125G02Rik	130.129	0.034414	NA	0	NA	NA
1700125G22Rik	127.764	-0.0120648	NA	0.201673	0.88274	NA
1700125H03Rik	129.433	0.0209053	NA	0.15359	-1.56957	NA
1700125H20Rik	127.764	-0.0120648	NA	0.201673	0.88274	NA
1700126H18Rik	127.764	-0.0120648	NA	0	NA	NA
1700128A07Rik	127.764	-0.0120648	NA	0	NA	NA
1700128F08Rik	127.764	-0.0120648	NA	0	NA	NA
1700129C05Rik	127.764	-0.0120648	NA	0	NA	NA
1810006J02Rik	256.408	-1.39065	0.203005	358.584	-0.29098	0.999939
1810007C17Rik	127.764	-0.0120648	NA	0	NA	NA
1810007D17Rik	127.764	-0.0120648	NA	0	NA	NA
1810008I18Rik	127.764	-0.0120648	NA	10.2878	-0.481135	0.999939
1810009A15Rik	227.587	0.938381	0.403424	38.5303	0.499788	0.999939
1810009J06Rik	127.764	-0.0120648	NA	0	NA	NA
1810010D01Rik	127.764	-0.0120648	NA	0.387957	1.35309	NA
1810010H24Rik	127.764	-0.0120648	NA	4.14487	-0.655015	0.999939
1810011H11Rik	303.373	1.75484	0.16604	1730.43	0.310707	0.999939
1810011O10Rik	128.598	0.00451801	NA	0.401232	0.451908	NA
1810012K16Rik	137.086	0.16262	NA	0.197444	-1.9429	NA
1810013A23Rik	127.764	-0.0120648	NA	0.302509	1.35139	NA
1810013L24Rik	1095.02	-0.334961	0.871719	325.49	0.276381	0.999939
1810014B01Rik	455.811	0.732951	0.772021	137.782	0.311512	0.999939
1810018F18Rik	127.764	-0.0120648	NA	0	NA	NA
1810019D21Rik	149.313	-0.456642	NA	0.201673	0.88274	NA
1810020O05Rik	127.764	-0.0120648	NA	0.252312	-2.16629	NA
1810021B22Rik	138.756	0.191694	NA	19.4127	-0.043218	0.999939
1810022K09Rik	398.328	1.37291	0.260507	62.9896	0.219996	0.999939
1810024B03Rik	127.764	-0.0120648	NA	11.4829	0.225997	0.999939
1810026B05Rik	965.35	-0.0641062	0.986372	287.022	-0.240986	0.999939
1810030O07Rik	887.186	-0.598795	0.841049	677.355	0.0238819	0.999939
1810032O08Rik	778.566	-2.05407	0.190219	291.857	-0.289031	0.999939
1810034E14Rik	385.721	-1.91588	0.176621	36.8811	-0.21148	0.999939
1810037I17Rik	663.94	0.717039	0.772733	2062.18	0.116061	0.999939
1810041H14Rik	192.621	-1.13563	NA	5.99092	-0.900502	0.999939
1810041L15Rik	140.843	0.227213	NA	0.298281	-1.22156	NA
1810043G02Rik	364.042	0.53509	0.835898	159.808	-0.28994	0.999939
1810044D09Rik	200.399	-0.179843	NA	27.5672	-0.270287	0.999939
1810046K07Rik	135.834	0.14041	NA	0	NA	NA
1810053B23Rik	127.764	-0.0120648	NA	0.193979	0.239925	NA
1810055G02Rik	173.214	-0.180414	NA	314.527	0.316181	0.999939
1810058I24Rik	354.369	0.818588	0.656067	321.89	0.0488663	0.999939
1810062G17Rik	138.477	0.18689	NA	5.77895	-0.494781	0.999939
1810062O18Rik	128.877	0.010002	NA	4.6653	-1.06141	0.999939
1810063I02Rik	127.764	-0.0120648	NA	0.488912	-2.73457	NA
1810064F22Rik	127.764	-0.0120648	NA	0	NA	NA
1810065E05Rik	127.764	-0.0120648	NA	0	NA	NA
2010001A14Rik	144.244	-0.0367662	NA	21.7779	-0.22827	0.999939
2010003K11Rik	129.712	0.0263248	NA	0	NA	NA
2010005H15Rik	127.764	-0.0120648	NA	0.201673	0.88274	NA
2010009K17Rik	127.764	-0.0120648	NA	1.40876	0.79491	NA
2010010A06Rik	130.964	0.0504503	NA	0.46916	0.325577	NA
2010016I18Rik	127.764	-0.0120648	NA	8.50382	0.286825	0.999939
2010106C02Rik	135.834	0.14041	NA	0	NA	NA
2010106E10Rik	199.192	0.974803	NA	0	NA	NA
2010107E04Rik	1211	-0.672945	0.603097	1209.08	0.0477255	0.999939
2010107G23Rik	140.049	-0.302949	NA	0.92384	1.79759	NA
2010109A12Rik	216.006	-1.18908	NA	0.917565	0.392699	NA
2010109I03Rik	127.764	-0.0120648	NA	0.304974	1.35983	NA
2010111I01Rik	899.331	-0.00283873	0.999099	242.73	-0.195498	0.999939
2010204K13Rik	325.277	1.75006	0.156781	17.0734	-0.1681	0.999939
2010300C02Rik	186.323	-0.703407	NA	2.31493	0.448743	NA
2010308F09Rik	127.764	-0.0120648	NA	0.197444	-1.9429	NA
2010310C07Rik	138.584	0.18794	NA	0.227794	1.0018	NA
2010315B03Rik	184.96	0.537399	NA	64.766	0.0695589	0.999939
2010320M18Rik	187.91	0.206709	NA	97.9134	-0.0973639	0.999939
2200002D01Rik	161.36	0.434259	NA	8.07074	0.128791	0.999939
2200002J24Rik	127.764	-0.0120648	NA	0.652893	-0.0815764	NA
2210010C04Rik	342.83	0.294865	0.924495	86.8729	-0.527375	0.999939
2210011C24Rik	127.764	-0.0120648	NA	2.05138	2.1021	NA
2210013O21Rik	213.811	0.076364	NA	188.851	-0.0921279	0.999939
2210016F16Rik	349.615	1.12535	0.483789	584.435	-0.0789927	0.999939
2210016L21Rik	720.994	0.524328	0.831658	407.431	0.140222	0.999939
2210019I11Rik	135.277	0.130423	NA	0.103301	0.239925	NA
2210039B01Rik	135.834	0.14041	NA	0.0987221	-1.38089	NA
2210404E10Rik	127.764	-0.0120648	NA	0	NA	NA
2210406O10Rik	127.764	-0.0120648	NA	2.32318	-0.895276	NA
2210407C18Rik	127.764	-0.0120648	NA	0	NA	NA
2210408F21Rik	127.764	-0.0120648	NA	0	NA	NA
2210408I21Rik	242.214	1.35162	0.238264	36.5242	-0.0993886	0.999939
2210409D07Rik	127.764	-0.0120648	NA	0.201673	0.88274	NA
2210409E12Rik	127.764	-0.0120648	NA	0	NA	NA
2210414B05Rik	128.459	0.00176785	NA	0	NA	NA
2210416O15Rik	131.381	0.0583982	NA	0.589981	0.976276	NA
2210417A02Rik	127.764	-0.0120648	NA	0.723074	1.10144	NA
2210418O10Rik	127.764	-0.0120648	NA	0	NA	NA
2210420H20Rik	128.32	-0.000987751	NA	0	NA	NA
2300002M23Rik	127.764	-0.0120648	NA	0	NA	NA
2300003K06Rik	127.764	-0.0120648	NA	0	NA	NA
2300009A05Rik	156.425	0.455891	NA	67.0039	-0.0238819	0.999939
2310001H17Rik	193.004	-0.54507	NA	117.723	-0.0243113	0.999939
2310001K24Rik	127.764	-0.0120648	NA	0.304974	1.35983	NA
2310002D06Rik	127.764	-0.0120648	NA	0	NA	NA
2310002F09Rik	127.764	-0.0120648	NA	0.204138	0.894515	NA
2310002L09Rik	127.764	-0.0120648	NA	0	NA	NA
2310003N18Rik	127.764	-0.0120648	NA	0	NA	NA
2310005A03Rik	127.764	-0.0120648	NA	0	NA	NA
2310005E17Rik	127.764	-0.0120648	NA	0	NA	NA
2310007B03Rik	127.764	-0.0120648	NA	0	NA	NA
2310008N11Rik	127.764	-0.0120648	NA	0.541547	0.264394	NA
2310009A05Rik	532.234	-0.168641	0.968791	110.42	-0.0303068	0.999939
2310009B15Rik	241.68	-1.02512	0.43155	101.8	0.375338	0.999939
2310010J17Rik	236.354	-0.893188	0.564705	5.05936	-0.827051	0.999939
2310011J03Rik	598.33	0.0830389	0.978983	1254.67	0.179074	0.999939
2310015A10Rik	263.846	0.0237394	0.993873	50.5206	0.314993	0.999939
2310015D24Rik	127.764	-0.0120648	NA	0	NA	NA
2310016D03Rik	129.294	0.0181876	NA	0.100836	0.239925	NA
2310020H05Rik	127.764	-0.0120648	NA	0	NA	NA
2310022A10Rik	630.51	-0.0324707	0.991882	387.577	0.151886	0.999939
2310022B05Rik	687.237	-1.47982	0.424481	68.7442	-0.190281	0.999939
2310030A07Rik	138.477	0.18689	NA	0	NA	NA
2310030G06Rik	127.764	-0.0120648	NA	1.09172	-3.04131	NA
2310033P09Rik	1889.09	0.649524	0.709021	406.498	0.132608	0.999939
2310034C09Rik	127.764	-0.0120648	NA	0	NA	NA
2310034G01Rik	141.899	-0.330714	NA	30.1422	0.0289721	0.999939
2310034O05Rik	131.049	0.0515758	NA	0.598676	-0.535333	NA
2310035C23Rik	959.314	-0.254701	0.933325	419.282	-0.0490087	0.999939
2310036O22Rik	3910.55	0.0598903	0.981009	2468.8	0.239249	0.999939
2310039H08Rik	216.521	-0.495949	NA	404.56	0.173124	0.999939
2310039L15Rik	127.764	-0.0120648	NA	0.212619	-0.659554	NA
2310040G24Rik	142.047	0.246411	NA	38.9026	0.139074	0.999939
2310043L19Rik	127.764	-0.0120648	NA	0	NA	NA
2310043O21Rik	127.764	-0.0120648	NA	0	NA	NA
2310045n01rik-mef2b	127.764	-0.0120648	NA	0	NA	NA
2310050C09Rik	127.764	-0.0120648	NA	0	NA	NA
2310057J18Rik	127.764	-0.0120648	NA	0	NA	NA
2310057M21Rik	406.574	-0.20971	0.953429	174.901	0.220991	0.999939
2310057N15Rik	127.764	-0.0120648	NA	0	NA	NA
2310061I04Rik	275.329	0.342298	0.868517	235.331	0.117813	0.999939
2310061N02Rik	127.764	-0.0120648	NA	0	NA	NA
2310065F04Rik	127.764	-0.0120648	NA	0.100836	0.239925	NA
2310068J16Rik	131.478	0.0596768	NA	12.4139	0.243188	0.999939
2310069B03Rik	127.764	-0.0120648	NA	1.27283	-2.00692	NA
2310069G16Rik	127.764	-0.0120648	NA	0	NA	NA
2310075C17Rik	127.764	-0.0120648	NA	1.71178	1.84906	NA
2310079G19Rik	127.764	-0.0120648	NA	0.387957	1.35309	NA
2310081J21Rik	133.329	0.0948861	NA	0.201673	0.88274	NA
2400006E01Rik	144.599	0.288992	NA	0	NA	NA
2410002F23Rik	1344.83	-0.987779	0.556576	693.088	-0.0825652	0.999939
2410003L11Rik	133.886	0.105134	NA	1.00871	-2.96683	NA
2410004B18Rik	576.772	1.35163	0.320691	258.78	0.0988786	0.999939
2410004I01Rik	127.764	-0.0120648	NA	0	NA	NA
2410004P03Rik	172.433	0.678589	NA	8.55937	-0.723158	0.999939
2410006H16Rik	1937.32	0.210981	0.923481	1368.48	-0.277083	0.999939
2410012E07Rik	132.784	0.0655553	NA	0	NA	NA
2410015M20Rik	693.91	0.185203	0.9487	1609.79	0.198026	0.999939
2410016O06Rik	256.86	1.02548	0.453431	828.2	0.413837	0.999939
2410017I17Rik	128.049	-0.0129844	NA	1.62386	-0.494574	NA
2410018L13Rik	127.764	-0.0120648	NA	0.103301	0.239925	NA
2410021H03Rik	127.764	-0.0120648	NA	0	NA	NA
2410089E03Rik	991.708	-0.34503	0.926487	81.5249	-0.575359	0.999939
2410124H12Rik	127.764	-0.0120648	NA	0	NA	NA
2410131K14Rik	331.195	-1.98783	NA	100.688	0.115836	0.999939
2410137M14Rik	127.764	-0.0120648	NA	0.509112	2.03533	NA
2410141K09Rik	146.269	0.315616	NA	0.296166	-2.36613	NA
2500002B13Rik	157.136	0.477199	NA	7.07088	0.640107	0.999939
2500004C02Rik	151.465	0.319498	NA	29.5902	-0.276489	0.999939
2510002D24Rik	1601.48	0.536284	0.734461	185.892	-0.0385124	0.999939
2510003B16Rik	132.049	0.070409	NA	2.3026	-0.354632	NA
2510009E07Rik	281.379	1.62568	0.156153	9.16396	-0.68344	0.999939
2510039O18Rik	959.282	-0.914635	0.705723	2775.78	0.0983939	0.999939
2610001J05Rik	432.088	0.207226	0.947407	660.425	-0.0269574	0.999939
2610002M06Rik	553.574	1.17914	0.424481	510.199	-0.118248	0.999939
2610005L07Rik	1884.49	-0.249667	0.939325	313.411	-0.185511	0.999939
2610008E11Rik	740.481	-1.11235	0.589196	98.277	-0.0856001	0.999939
2610016A17Rik	127.764	-0.0120648	NA	0	NA	NA
2610020C07Rik	739.51	-1.17824	0.518649	30.3708	-0.173554	0.999939
2610020H08Rik	332.87	0.95617	0.522629	85.5812	0.237405	0.999939
2610027K06Rik	127.764	-0.0120648	NA	0.545013	-1.82654	NA
2610028E06Rik	127.764	-0.0120648	NA	0.227794	1.0018	NA
2610028H24Rik	128.042	-0.00651533	NA	0.256891	-0.848231	NA
2610035D17Rik	267.887	1.29872	0.265047	42.7957	-1.08119	0.999939
2610035F20Rik	127.764	-0.0120648	NA	0.103301	0.239925	NA
2610037D02Rik	127.764	-0.0120648	NA	7.33843	0.663151	0.999939
2610042L04Rik	138.616	0.189294	NA	0	NA	NA
2610044O15Rik8	407.309	-0.733104	0.752146	79.5468	0.285202	0.999939
2610203C22Rik	129.155	0.0154644	NA	2.00526	1.0327	NA
2610206C17Rik	174.316	0.0863703	NA	8.31753	0.531256	0.999939
2610301B20Rik	515.215	-0.76047	0.753179	169.2	-0.00323656	0.999939
2610306M01Rik	290.734	-1.96902	NA	40.6419	0.0695404	0.999939
2610307P16Rik	174.41	0.0684479	NA	0.609689	-0.524732	NA
2610316D01Rik	127.764	-0.0120648	NA	0	NA	NA
2610318N02Rik	252.474	0.803811	0.513313	110.302	-0.0306007	0.999939
2610507B11Rik	7693.13	-0.270269	0.810045	3401.97	-0.132906	0.999939
2610507I01Rik	973.378	-0.82597	0.647652	980.366	0.297347	0.999939
2610524H06Rik	225.503	-0.403451	NA	266.443	-0.213154	0.999939
2610528A11Rik	127.764	-0.0120648	NA	0.750402	2.56157	NA
2610528J11Rik	127.764	-0.0120648	NA	0.991072	-0.237187	NA
2700038G22Rik	343.996	-1.46597	0.296309	26.7925	0.212799	0.999939
2700046A07Rik	127.764	-0.0120648	NA	0	NA	NA
2700046G09Rik	129.851	0.0290265	NA	6.75609	-0.0458429	0.999939
2700049A03Rik	1130.34	-0.529404	0.80906	180.407	-0.08395	0.999939
2700054A10Rik	158.906	0.0508221	NA	0	NA	NA
2700060E02Rik	1351.55	0.596567	0.747778	662.869	0.0583081	0.999939
2700062C07Rik	284.736	1.64226	0.216518	100.583	0.0130223	0.999939
2700069I18Rik	127.764	-0.0120648	NA	0	NA	NA
2700070H01Rik	128.32	-0.000987751	NA	0.0987221	-1.38089	NA
2700081O15Rik	525.07	0.685117	0.78248	28.4042	-0.0969186	0.999939
2700089I24Rik	128.186	-0.0102814	NA	0	NA	NA
2700097O09Rik	340.822	-1.2879	0.46155	53.5293	0.30111	0.999939
2700099C18Rik	517.375	-1.98277	NA	97.3022	0.131016	0.999939
2810001G20Rik	367.644	-1.81415	0.204991	53.9426	-0.365461	0.999939
2810002D19Rik	308.544	0.584388	0.79755	73.2751	0.403401	0.999939
2810004N23Rik	2598.1	0.21768	0.893647	851.019	0.0829753	0.999939
2810006K23Rik	515.573	2.65041	0.0175752	265.423	0.134024	0.999939
2810013P06Rik	282.413	-0.478254	0.819929	191.216	0.0385778	0.999939
2810021J22Rik	167.522	0.61725	NA	76.1766	0.57638	0.999939
2810025M15Rik	343.855	-0.716334	0.639068	120.744	-0.377175	0.999939
2810029C07Rik	138.062	-0.0539718	NA	1.63149	-0.768396	NA
2810032G03Rik	127.764	-0.0120648	NA	0	NA	NA
2810047C21Rik1	129.441	0.0210018	NA	19.7311	-0.804232	0.999939
2810049E08Rik	127.764	-0.0120648	NA	0	NA	NA
2810403A07Rik	2041.41	-1.10988	0.287302	520.13	0.187662	0.999939
2810403D21Rik	204.335	1.02535	NA	17.9128	0.526318	0.999939
2810404M03Rik	132.355	0.0767646	NA	0.15359	-1.56957	NA
2810405F15Rik	127.764	-0.0120648	NA	0	NA	NA
2810408A11Rik	183.5	0.698166	NA	46.1145	0.00245408	0.999939
2810408I11Rik	220.658	0.459457	NA	114.411	0.194897	0.999939
2810410L24Rik	169.425	0.641606	NA	20.8538	-0.395335	0.999939
2810417H13Rik	1103.5	-0.0273824	0.992118	2562.5	0.144304	0.999939
2810428I15Rik	866.927	0.199932	0.94954	855.821	0.140455	0.999939
2810429I04Rik	127.764	-0.0120648	NA	0.206602	0.906208	NA
2810433D01Rik	127.764	-0.0120648	NA	0	NA	NA
2810442N19Rik	127.764	-0.0120648	NA	1.47105	0.536645	NA
2810454H06Rik	159.433	-0.596803	NA	9.63848	0.715452	0.999939
2810459M11Rik	130.268	0.0370998	NA	0.197444	-1.9429	NA
2810468N07Rik	127.903	-0.00928732	NA	0.645849	-1.10121	NA
2810471M01Rik	131.049	0.0515758	NA	0	NA	NA
2810474O19Rik	2677.47	-0.514452	0.827565	306.597	-0.267531	0.999939
2900005J15Rik	198.279	-0.813008	NA	7.45726	-0.152025	0.999939
2900009J06Rik	127.764	-0.0120648	NA	0.899393	-2.79071	NA
2900011O08Rik	127.764	-0.0120648	NA	0.901536	-0.188375	NA
2900026A02Rik	600.772	-0.410095	0.893647	26.4311	-1.27174	0.999939
2900041M22Rik	127.764	-0.0120648	NA	1.80537	-2.66058	NA
2900052N01Rik	127.764	-0.0120648	NA	0	NA	NA
2900055J20Rik	127.764	-0.0120648	NA	0.206602	0.906208	NA
2900057B20Rik	127.764	-0.0120648	NA	0	NA	NA
2900060B14Rik	190.342	-0.780339	NA	20.9992	0.293625	0.999939
2900076A07Rik	150.411	0.181453	NA	21.6659	0.0860072	0.999939
2900079G21Rik	127.764	-0.0120648	NA	0.113897	0.239925	NA
2900092C05Rik	127.764	-0.0120648	NA	0	NA	NA
2900092D14Rik	127.764	-0.0120648	NA	0.100836	0.239925	NA
2900097C17Rik	8049.1	-0.396721	0.647519	2260.44	-0.168975	0.999939
3000002C10Rik	164.479	0.554723	NA	61.4121	0.306492	0.999939
3010001F23Rik	127.764	-0.0120648	NA	0	NA	NA
3010003L21Rik	253.827	-0.88922	NA	48.6234	-0.107801	0.999939
3100003L05Rik	127.764	-0.0120648	NA	0	NA	NA
3110002H16Rik	811.307	-0.666988	0.757398	403.19	0.0799358	0.999939
3110009E18Rik	129.572	0.0236177	NA	16.5637	-0.162528	0.999939
3110009F21Rik	127.764	-0.0120648	NA	0	NA	NA
3110015C05Rik	127.764	-0.0120648	NA	0	NA	NA
3110021A11Rik	127.764	-0.0120648	NA	0.861398	2.79307	NA
3110035E14Rik	127.906	-0.00923952	NA	0	NA	NA
3110039I08Rik	127.764	-0.0120648	NA	0.199559	-0.659554	NA
3110039M20Rik	127.764	-0.0120648	NA	0	NA	NA
3110040N11Rik	322.416	1.63449	0.263649	143.185	-0.155624	0.999939
3110043O21Rik	314.23	0.937077	0.606563	29.6212	-0.0833931	0.999939
3110045C21Rik	127.764	-0.0120648	NA	12.7586	0.820283	0.999939
3110056K07Rik	361.889	-0.135127	0.972127	60.6345	-0.129487	0.999939
3110062M04Rik	195.606	0.194674	NA	47.8745	-0.181328	0.999939
3110070M22Rik	134.949	-0.0262905	NA	14.7873	1.55662	0.999939
3110079O15Rik	127.764	-0.0120648	NA	0	NA	NA
3110082I17Rik	844.569	2.41899	0.0270985	476.499	-0.183959	0.999939
3110082J24Rik	127.764	-0.0120648	NA	0	NA	NA
3110099E03Rik	127.764	-0.0120648	NA	0.302509	1.35139	NA
3200001D21Rik	164.192	0.57357	NA	7.60499	0.21544	0.999939
3300002I08Rik	127.764	-0.0120648	NA	1.68958	0.510036	NA
3300002P13Rik	127.764	-0.0120648	NA	0	NA	NA
3300005D01Rik	163.991	0.297385	NA	17.7094	-1.08994	0.999939
3425401B19Rik	129.294	0.0181876	NA	0	NA	NA
3632451O06Rik	127.764	-0.0120648	NA	0	NA	NA
3632454L22Rik	127.764	-0.0120648	NA	0	NA	NA
3830403N18Rik	143.32	0.267415	NA	20.179	-1.47995	0.999939
3830406C13Rik	786.858	-1.15436	0.475557	349.845	-0.2774	0.999939
3830408C21Rik	151.666	0.0164576	NA	4.89662	0.287669	0.999939
3830417A13Rik	127.764	-0.0120648	NA	0	NA	NA
3830432H09Rik	131.381	0.0583982	NA	0	NA	NA
3930402G23Rik	127.764	-0.0120648	NA	0.787425	-0.0470546	NA
4430402I18Rik	132.494	0.0793682	NA	0.529301	-0.846796	NA
4631405J19Rik	158.297	-0.164551	NA	0.31592	0.054332	NA
4632404H12Rik	142.459	0.0729644	NA	46.2545	0.00353397	0.999939
4632415L05Rik	808.656	-0.871039	0.61101	194.177	0.411149	0.999939
4632427E13Rik	265.201	0.0428618	0.990976	12.2944	-0.0195471	0.999939
4632428C04Rik	127.764	-0.0120648	NA	0	NA	NA
4732416N19Rik	127.764	-0.0120648	NA	3.26748	0.379815	0.999939
4732471J01Rik	197.668	-0.848941	NA	8.11566	-0.189787	0.999939
4732490B19Rik	130.407	0.0397804	NA	0	NA	NA
4732491K20Rik	127.764	-0.0120648	NA	2.30005	-0.600798	NA
4831407H17Rik	127.903	-0.00928732	NA	0.647015	1.23827	NA
4831440E17Rik	159.215	-0.112571	NA	5.08544	0.548691	0.999939
4833411C07Rik	127.764	-0.0120648	NA	2.6771	0.685986	0.999939
4833412C05Rik	127.764	-0.0120648	NA	0.609948	2.29486	NA
4833415N18Rik	138.616	0.189294	NA	0.193979	0.239925	NA
4833417C18Rik	142.641	-0.170789	NA	20.6902	1.04015	0.999939
4833418N02Rik	255.506	1.45056	0.266211	35.4835	-0.0184803	0.999939
4833419F23Rik	139.159	0.197803	NA	3.116	-1.23325	0.999939
4833420G17Rik	1777.48	-1.82516	0.11011	328.995	0.062561	0.999939
4833422C13Rik	144.321	0.284507	NA	0.758609	1.20306	NA
4833422M21Rik	127.764	-0.0120648	NA	0	NA	NA
4833423E24Rik	127.764	-0.0120648	NA	0	NA	NA
4833427F10Rik	175.549	-0.469779	NA	0.298281	-1.22156	NA
4833427G06Rik	127.764	-0.0120648	NA	0	NA	NA
4833428L15Rik	136.251	0.147853	NA	0	NA	NA
4833439L19Rik	866.732	-0.726839	0.754054	675.313	-0.0663841	0.999939
4921501E09Rik	139.312	0.201254	NA	0	NA	NA
4921504A21Rik	127.764	-0.0120648	NA	0	NA	NA
4921504E06Rik	127.764	-0.0120648	NA	0.309904	1.37657	NA
4921507P07Rik	157.078	0.125155	NA	44.8896	0.393937	0.999939
4921508D12Rik	136.251	0.147853	NA	0	NA	NA
4921509C19Rik	127.903	-0.00928732	NA	0	NA	NA
4921509O07Rik	127.764	-0.0120648	NA	0	NA	NA
4921511C10Rik	159.06	-0.183207	NA	0.0987221	-1.38089	NA
4921511C20Rik	127.764	-0.0120648	NA	0	NA	NA
4921511H03Rik	128.459	0.00176785	NA	0	NA	NA
4921511I17Rik	134.025	0.107684	NA	0	NA	NA
4921511M17Rik	127.764	-0.0120648	NA	0	NA	NA
4921513I03Rik	128.042	-0.00651533	NA	0.309904	1.37657	NA
4921515E04Rik	127.764	-0.0120648	NA	0	NA	NA
4921517D22Rik	127.764	-0.0120648	NA	0	NA	NA
4921518K17Rik	127.764	-0.0120648	NA	0	NA	NA
4921524J17Rik	1164.51	-0.988494	0.584208	287.667	-0.218177	0.999939
4921524L21Rik	130.049	-0.0708413	NA	0	NA	NA
4921525O09Rik	127.764	-0.0120648	NA	1.13346	-0.317923	NA
4921529L05Rik	128.32	-0.000987751	NA	1.47478	-2.70327	NA
4921530L21Rik	127.764	-0.0120648	NA	0	NA	NA
4921531C22Rik	188.893	0.647485	NA	64.4903	0.0796968	0.999939
4921531P14Rik	128.049	-0.019545	NA	0	NA	NA
4921533I20Rik	127.906	-0.00923952	NA	1.70423	-1.16597	NA
4921534H16Rik	132.773	0.0845606	NA	0	NA	NA
4921536K21Rik	136.39	0.150325	NA	1.40149	-1.12014	NA
4921539E11Rik	128.598	0.00451801	NA	0	NA	NA
4922502D21Rik	189.959	0.879655	NA	5.45719	0.805787	0.999939
4922502H24Rik	127.764	-0.0120648	NA	0	NA	NA
4922502N22Rik	127.764	-0.0120648	NA	0	NA	NA
4930401C15Rik	133.049	0.0890036	NA	0	NA	NA
4930401O10Rik	127.764	-0.0120648	NA	0	NA	NA
4930401O12Rik	135.138	0.127915	NA	0	NA	NA
4930402F06Rik	127.764	-0.0120648	NA	0	NA	NA
4930402F11Rik	127.764	-0.0120648	NA	0	NA	NA
4930402H24Rik	544.26	-0.0842779	0.983016	130.143	0.102665	0.999939
4930402K13Rik	127.764	-0.0120648	NA	0	NA	NA
4930404A05Rik	127.764	-0.0120648	NA	0	NA	NA
4930404H11Rik	127.764	-0.0120648	NA	0	NA	NA
4930404I05Rik	127.764	-0.0120648	NA	6.82731	0.103676	0.999939
4930404N11Rik	542.369	0.131249	0.975589	392.627	0.303325	0.999939
4930405A10Rik	127.764	-0.0120648	NA	0	NA	NA
4930405A21Rik	128.598	0.00451801	NA	2.9026	1.29315	0.999939
4930405D11Rik	127.764	-0.0120648	NA	0.0987221	-1.38089	NA
4930405J17Rik	139.346	0.201774	NA	0	NA	NA
4930405L22Rik	133.329	0.0948861	NA	0	NA	NA
4930405O22Rik	148.36	0.348274	NA	0.905114	1.76884	NA
4930406D18Rik	132.494	0.0793682	NA	0	NA	NA
4930407G08Rik	127.764	-0.0120648	NA	0	NA	NA
4930407I10Rik	128.042	-0.00651533	NA	0	NA	NA
4930407I19Rik	128.049	-0.00641969	NA	0.0987221	-1.38089	NA
4930412B13Rik	127.764	-0.0120648	NA	0	NA	NA
4930412C18Rik	308.723	-2.02513	NA	0	NA	NA
4930412O13Rik	127.764	-0.0120648	NA	0	NA	NA
4930413E15Rik	127.764	-0.0120648	NA	0.0987221	-1.38089	NA
4930413F20Rik	127.764	-0.0120648	NA	0	NA	NA
4930413G21Rik	433.095	-0.201457	0.94819	242.1	-0.115157	0.999939
4930413M19Rik	127.764	-0.0120648	NA	0	NA	NA
4930414N06Rik	127.764	-0.0120648	NA	0.612763	1.15716	NA
4930415F15Rik	127.764	-0.0120648	NA	0.643198	-0.00311751	NA
4930415L06Rik	127.764	-0.0120648	NA	0	NA	NA
4930415O20Rik	134.192	0.109969	NA	0	NA	NA
4930417O13Rik	127.764	-0.0120648	NA	0.100836	0.239925	NA
4930417O22Rik	156.844	0.473677	NA	0	NA	NA
4930419G24Rik	127.764	-0.0120648	NA	0	NA	NA
4930423M02Rik	127.764	-0.0120648	NA	0.204138	0.894515	NA
4930425K10Rik	127.764	-0.0120648	NA	0	NA	NA
4930425L21Rik	127.764	-0.0120648	NA	0	NA	NA
4930425O10Rik	128.877	0.010002	NA	0	NA	NA
4930426D05Rik	127.764	-0.0120648	NA	0	NA	NA
4930426L09Rik	151.764	0.129231	NA	3.02417	-1.79343	0.999939
4930427A07Rik	453.475	-0.589678	0.805928	342.842	-0.00305075	0.999939
4930428D20Rik	127.764	-0.0120648	NA	0	NA	NA
4930428E07Rik	127.764	-0.0120648	NA	0	NA	NA
4930428G15Rik	127.764	-0.0120648	NA	3.57094	-0.424162	0.999939
4930428O21Rik	127.764	-0.0120648	NA	3.51428	-0.699403	0.999939
4930429B21Rik	128.598	0.00451801	NA	0.602904	1.12332	NA
4930429D17Rik	127.764	-0.0120648	NA	0	NA	NA
4930429F11Rik	127.764	-0.0120648	NA	0	NA	NA
4930429F24Rik	140.982	0.229549	NA	0.412177	-0.528109	NA
4930430A15Rik	127.764	-0.0120648	NA	0	NA	NA
4930430F08Rik	178.359	0.643124	NA	51.9742	-0.140367	0.999939
4930430F21Rik	139.451	0.203633	NA	0	NA	NA
4930430J02Rik	127.764	-0.0120648	NA	0	NA	NA
4930431F12Rik	127.764	-0.0120648	NA	0.298281	-1.22156	NA
4930431P03Rik	129.155	0.0154644	NA	4.21321	0.275395	0.999939
4930432J09Rik	127.764	-0.0120648	NA	0.588867	-1.96244	NA
4930432K21Rik	201.538	0.998097	NA	14.6266	0.196009	0.999939
4930432M17Rik	127.764	-0.0120648	NA	0	NA	NA
4930433B08Rik	127.764	-0.0120648	NA	0	NA	NA
4930433I11Rik	127.764	-0.0120648	NA	0	NA	NA
4930433N12Rik	172.181	0.675476	NA	0.313455	0.0431624	NA
4930434J06Rik	127.764	-0.0120648	NA	0	NA	NA
4930435E12Rik	127.764	-0.0120648	NA	0	NA	NA
4930438E09Rik	130.964	0.0504503	NA	0	NA	NA
4930440C22Rik	127.764	-0.0120648	NA	0	NA	NA
4930440I19Rik	137.921	0.177233	NA	0	NA	NA
4930441H08Rik	127.764	-0.0120648	NA	0	NA	NA
4930441J16Rik	127.764	-0.0120648	NA	0.100836	0.239925	NA
4930442J19Rik	134.442	0.115306	NA	0	NA	NA
4930442L01Rik	127.764	-0.0120648	NA	0	NA	NA
4930443O20Rik	127.764	-0.0120648	NA	0	NA	NA
4930444F02Rik	173.276	-0.805895	NA	2.30125	-0.227385	NA
4930444G20Rik	127.764	-0.0120648	NA	0.728775	2.55848	NA
4930444M15Rik	127.764	-0.0120648	NA	0	NA	NA
4930444P10Rik	127.764	-0.0120648	NA	0.305325	0.00672977	NA
4930445N18Rik	229.764	-1.52501	NA	1.85226	0.468157	NA
4930447A16Rik	132.912	0.0871493	NA	0	NA	NA
4930447C04Rik	127.764	-0.0120648	NA	0.201673	0.88274	NA
4930447F24Rik	127.764	-0.0120648	NA	0.206602	0.906208	NA
4930447J18Rik	127.764	-0.0120648	NA	0	NA	NA
4930447K03Rik	131.52	0.0610372	NA	0.506738	-1.96698	NA
4930447M23Rik	127.764	-0.0120648	NA	0	NA	NA
4930447N08Rik	128.459	0.00176785	NA	0	NA	NA
4930448C13Rik	127.764	-0.0120648	NA	0	NA	NA
4930448F12Rik	127.764	-0.0120648	NA	0	NA	NA
4930448H16Rik	127.764	-0.0120648	NA	0	NA	NA
4930448I06Rik	127.764	-0.0120648	NA	0	NA	NA
4930448I18Rik	127.764	-0.0120648	NA	0	NA	NA
4930448K20Rik	127.764	-0.0120648	NA	0.103301	0.239925	NA
4930449E01Rik	127.764	-0.0120648	NA	0	NA	NA
4930449E18Rik	127.764	-0.0120648	NA	0	NA	NA
4930449I24Rik	127.764	-0.0120648	NA	0	NA	NA
4930451G09Rik	138.895	0.19409	NA	18.3029	0.999805	0.999939
4930451I11Rik	132.355	0.0767646	NA	0.0987221	-1.38089	NA
4930452A19Rik	127.764	-0.0120648	NA	0	NA	NA
4930452B06Rik	127.903	-0.00928732	NA	0	NA	NA
4930452G13Rik	127.764	-0.0120648	NA	0	NA	NA
4930452N14Rik	127.764	-0.0120648	NA	0	NA	NA
4930453H23Rik	127.764	-0.0120648	NA	0	NA	NA
4930453L07Rik	127.764	-0.0120648	NA	0	NA	NA
4930453N24Rik	418.481	0.0721749	0.984485	501.019	-0.147718	0.999939
4930455B14Rik	127.764	-0.0120648	NA	0.0987221	-1.38089	NA
4930455C13Rik	138.739	0.191088	NA	1.28931	0.78111	NA
4930455D15Rik	152.344	-0.322434	NA	0.103301	0.239925	NA
4930455F16Rik	127.764	-0.0120648	NA	0.30718	-2.35967	NA
4930455G09Rik	127.764	-0.0120648	NA	2.36602	-1.0245	NA
4930455H04Rik	127.764	-0.0120648	NA	0	NA	NA
4930455J16Rik	127.764	-0.0120648	NA	0	NA	NA
4930456L15Rik	127.764	-0.0120648	NA	0	NA	NA
4930459C07Rik	127.764	-0.0120648	NA	0	NA	NA
4930459L07Rik	127.764	-0.0120648	NA	0	NA	NA
4930461G14Rik	127.764	-0.0120648	NA	0.201673	0.88274	NA
4930463O16Rik	127.764	-0.0120648	NA	0	NA	NA
4930465K10Rik	139.312	0.201254	NA	0	NA	NA
4930465M20Rik	127.764	-0.0120648	NA	0.100836	0.239925	NA
4930467D21Rik	127.764	-0.0120648	NA	0	NA	NA
4930467E23Rik	127.764	-0.0120648	NA	0	NA	NA
4930467K11Rik	127.764	-0.0120648	NA	0	NA	NA
4930469G21Rik	128.042	-0.00651533	NA	0.100836	0.239925	NA
4930470H14Rik	127.903	-0.00928732	NA	0	NA	NA
4930470O06Rik	127.764	-0.0120648	NA	0	NA	NA
4930470P17Rik	129.294	0.0181876	NA	0	NA	NA
4930471C04Rik	136.39	0.150325	NA	0.335323	-1.56957	NA
4930471G03Rik	179.578	0.357769	NA	0.724546	0.609736	NA
4930471M09Rik	129.866	0.00963328	NA	0.103301	0.239925	NA
4930473A02Rik	197.18	-0.222247	NA	4.58546	-0.047222	0.999939
4930473O22Rik	127.764	-0.0120648	NA	0	NA	NA
4930474G06Rik	127.764	-0.0120648	NA	0	NA	NA
4930474H20Rik	138.616	0.189294	NA	0	NA	NA
4930474M22Rik	127.764	-0.0120648	NA	0	NA	NA
4930474N05Rik	127.764	-0.0120648	NA	0	NA	NA
4930474N09Rik	146.965	0.326566	NA	0.100836	0.239925	NA
4930477N07Rik	130.407	0.0397804	NA	0	NA	NA
4930478L05Rik	646.31	0.0192986	0.997386	3.49137	-0.868246	0.999939
4930478P22Rik	127.764	-0.0120648	NA	0.197444	-1.9429	NA
4930479D17Rik	127.764	-0.0120648	NA	1.15852	-2.51097	NA
4930480E11Rik	127.764	-0.0120648	NA	0	NA	NA
4930480G23Rik	127.764	-0.0120648	NA	0.605019	2.28059	NA
4930480K15Rik	514.251	-0.493373	0.885227	0	NA	NA
4930480K23Rik	156.969	-0.213518	NA	11.0757	0.767098	0.999939
4930480M12Rik	127.764	-0.0120648	NA	0	NA	NA
4930481A15Rik	174.843	0.0559212	NA	43.9816	-0.0819857	0.999939
4930482G09Rik	127.764	-0.0120648	NA	0	NA	NA
4930483J18Rik	127.764	-0.0120648	NA	0.113897	0.239925	NA
4930483K19Rik	127.764	-0.0120648	NA	0.15359	-1.56957	NA
4930483O08Rik	127.764	-0.0120648	NA	0.504182	2.02156	NA
4930484H19Rik	127.764	-0.0120648	NA	0.0987221	-1.38089	NA
4930486F22Rik	127.764	-0.0120648	NA	0	NA	NA
4930486I03Rik	127.764	-0.0120648	NA	0	NA	NA
4930486L24Rik	127.764	-0.0120648	NA	9.46688	1.08291	0.999939
4930487D11Rik	127.764	-0.0120648	NA	0	NA	NA
4930487H11Rik	127.764	-0.0120648	NA	0	NA	NA
4930488B22Rik	127.764	-0.0120648	NA	0	NA	NA
4930488L21Rik	127.764	-0.0120648	NA	0.302509	1.35139	NA
4930500F04Rik	127.764	-0.0120648	NA	0	NA	NA
4930500L23Rik	127.764	-0.0120648	NA	0	NA	NA
4930502A04Rik	127.764	-0.0120648	NA	0	NA	NA
4930502E09Rik	127.764	-0.0120648	NA	0.805019	-1.85653	NA
4930502E18Rik	127.764	-0.0120648	NA	0	NA	NA
4930503B20Rik	128.32	-0.000987751	NA	2.32758	-1.12336	NA
4930503E14Rik	127.764	-0.0120648	NA	0	NA	NA
4930503E24Rik	142.687	0.0164001	NA	44.5642	-0.124062	0.999939
4930503F20Rik	127.764	-0.0120648	NA	0	NA	NA
4930503H13Rik	127.764	-0.0120648	NA	0	NA	NA
4930503L19Rik	689.648	1.00675	0.66315	187.437	-0.102341	0.999939
4930503O07Rik	127.764	-0.0120648	NA	0	NA	NA
4930504C09Rik	136.549	0.153086	NA	0	NA	NA
4930504O13Rik	127.764	-0.0120648	NA	0	NA	NA
4930505A04Rik	127.764	-0.0120648	NA	0	NA	NA
4930505G20Rik	127.764	-0.0120648	NA	0	NA	NA
4930505K13Rik	133.747	0.102579	NA	0	NA	NA
4930505K14Rik	127.764	-0.0120648	NA	0	NA	NA
4930506A18Rik	127.764	-0.0120648	NA	0	NA	NA
4930506C21Rik	136.947	0.16017	NA	9.06819	-0.0727079	0.999939
4930507D05Rik	129.016	0.0127359	NA	3.80759	-0.321107	0.999939
4930507D10Rik	127.764	-0.0120648	NA	0	NA	NA
4930509E16Rik	171.309	0.664683	NA	26.9235	0.039259	0.999939
4930509J09Rik	134.721	0.120363	NA	0	NA	NA
4930509K18Rik	136.112	0.145376	NA	0.408016	-1.63833	NA
4930511A02Rik	129.155	0.0154644	NA	0	NA	NA
4930511A08Rik	127.764	-0.0120648	NA	0	NA	NA
4930511E03Rik	127.764	-0.0120648	NA	0	NA	NA
4930511M06Rik	127.764	-0.0120648	NA	0.0987221	-1.38089	NA
4930512B01Rik	199.69	0.833259	NA	2.12709	-2.39137	NA
4930512J16Rik	127.764	-0.0120648	NA	0	NA	NA
4930512M02Rik	127.764	-0.0120648	NA	0	NA	NA
4930513D17Rik	127.764	-0.0120648	NA	0	NA	NA
4930513N10Rik	178.206	0.355119	NA	30.6948	-0.0678593	0.999939
4930513O06Rik	127.764	-0.0120648	NA	0	NA	NA
4930515B02Rik	127.764	-0.0120648	NA	0.100836	0.239925	NA
4930515G01Rik	395.321	-1.7178	0.307116	114.7	0.0139396	0.999939
4930515G16Rik	127.764	-0.0120648	NA	0.335323	-1.56957	NA
4930515L03Rik	127.764	-0.0120648	NA	0	NA	NA
4930515L19Rik	127.764	-0.0120648	NA	0	NA	NA
4930517E11Rik	127.764	-0.0120648	NA	0	NA	NA
4930517M08Rik	127.764	-0.0120648	NA	0	NA	NA
4930518J21Rik	127.764	-0.0120648	NA	0	NA	NA
4930518P08Rik	129.851	0.0290265	NA	0	NA	NA
4930519D14Rik	127.764	-0.0120648	NA	0	NA	NA
4930519F09Rik	129.613	-0.0471834	NA	8.99964	-0.115621	0.999939
4930519F16Rik	127.764	-0.0120648	NA	0	NA	NA
4930519F24Rik	127.764	-0.0120648	NA	0	NA	NA
4930519G04Rik	127.764	-0.0120648	NA	0.193979	0.239925	NA
4930519H02Rik	128.32	-0.000987751	NA	0	NA	NA
4930519K11Rik	127.764	-0.0120648	NA	0	NA	NA
4930520O04Rik	318.244	1.53209	0.222947	70.5154	0.104712	0.999939
4930520P13Rik	127.764	-0.0120648	NA	0	NA	NA
4930521E06Rik	127.764	-0.0120648	NA	0	NA	NA
4930522H14Rik	127.764	-0.0120648	NA	0	NA	NA
4930522O17Rik	127.764	-0.0120648	NA	0	NA	NA
4930523C07Rik	1114.1	-0.795281	0.693439	556.487	0.272818	0.999939
4930523O13Rik	127.764	-0.0120648	NA	0	NA	NA
4930524B15Rik	127.764	-0.0120648	NA	0	NA	NA
4930524B17Rik	127.764	-0.0120648	NA	0	NA	NA
4930524C18Rik	127.764	-0.0120648	NA	0.100836	0.239925	NA
4930524N10Rik	127.764	-0.0120648	NA	0	NA	NA
4930524O05Rik	127.764	-0.0120648	NA	0	NA	NA
4930524O08Rik	127.764	-0.0120648	NA	0	NA	NA
4930525C09Rik	127.764	-0.0120648	NA	0	NA	NA
4930525D18Rik	127.764	-0.0120648	NA	0	NA	NA
4930525G20Rik	127.764	-0.0120648	NA	0.529301	-0.846796	NA
4930526H09Rik	127.764	-0.0120648	NA	0	NA	NA
4930526I15Rik	591.549	1.00034	NA	169.283	0.166352	0.999939
4930526L06Rik	127.764	-0.0120648	NA	0.0987221	-1.38089	NA
4930527F14Rik	127.764	-0.0120648	NA	0.100836	0.239925	NA
4930527G23Rik	127.764	-0.0120648	NA	0	NA	NA
4930528A17Rik	211.403	-0.95222	NA	4.61077	0.820799	0.999939
4930528D03Rik	127.764	-0.0120648	NA	0	NA	NA
4930528G23Rik	127.764	-0.0120648	NA	0	NA	NA
4930528H21Rik	127.764	-0.0120648	NA	0	NA	NA
4930528P14Rik	127.764	-0.0120648	NA	0	NA	NA
4930529C04Rik	157.806	0.0765081	NA	29.6664	0.342937	0.999939
4930529K09Rik	127.764	-0.0120648	NA	0	NA	NA
4930529L06Rik	127.764	-0.0120648	NA	0.335323	-1.56957	NA
4930532I03Rik	127.764	-0.0120648	NA	0	NA	NA
4930532M18Rik	127.764	-0.0120648	NA	0	NA	NA
4930533B01Rik	127.764	-0.0120648	NA	0	NA	NA
4930533N22Rik	127.764	-0.0120648	NA	0.100836	0.239925	NA
4930533P14Rik	127.764	-0.0120648	NA	0	NA	NA
4930538K18Rik	152.351	0.408044	NA	0.502068	0.805845	NA
4930539C22Rik	127.764	-0.0120648	NA	0	NA	NA
4930539E08Rik	232.569	1.27523	0.195543	32.2528	-0.218414	0.999939
4930539J05Rik	156.439	0.467902	NA	22.2332	0.203651	0.999939
4930539M17Rik	127.764	-0.0120648	NA	0.0987221	-1.38089	NA
4930539N22Rik	127.764	-0.0120648	NA	0	NA	NA
4930540M03Rik	127.764	-0.0120648	NA	0	NA	NA
4930542C21Rik	127.764	-0.0120648	NA	0	NA	NA
4930542D17Rik	127.764	-0.0120648	NA	0	NA	NA
4930543E12Rik	127.764	-0.0120648	NA	2.58375	0.938219	0.999939
4930543N07Rik	127.764	-0.0120648	NA	0	NA	NA
4930544D05Rik	128.478	0.00200729	NA	0	NA	NA
4930544G11Rik	138.06	0.179653	NA	0	NA	NA
4930544M13Rik	127.764	-0.0120648	NA	0	NA	NA
4930545E07Rik	127.764	-0.0120648	NA	0	NA	NA
4930545H06Rik	127.764	-0.0120648	NA	0	NA	NA
4930545L23Rik	168.961	0.635572	NA	0	NA	NA
4930546C10Rik	134.303	0.11277	NA	0	NA	NA
4930546K05Rik	127.764	-0.0120648	NA	0	NA	NA
4930547E08Rik	127.764	-0.0120648	NA	0.88838	-2.78896	NA
4930547E14Rik	127.764	-0.0120648	NA	0	NA	NA
4930548G14Rik	127.764	-0.0120648	NA	0	NA	NA
4930548H24Rik	128.598	0.00451801	NA	0.197444	-1.9429	NA
4930548J01Rik	127.764	-0.0120648	NA	0	NA	NA
4930548K13Rik	127.764	-0.0120648	NA	0	NA	NA
4930549C01Rik	127.764	-0.0120648	NA	0	NA	NA
4930549C15Rik	142.906	-0.362922	NA	0.899534	2.81144	NA
4930549G23Rik	163.326	0.562559	NA	3.05077	0.114881	0.999939
4930550C14Rik	138.906	0.193402	NA	9.26966	-0.647132	0.999939
4930550C17Rik	127.764	-0.0120648	NA	0.302509	1.35139	NA
4930550L24Rik	127.764	-0.0120648	NA	0.335323	-1.56957	NA
4930552N02Rik	127.764	-0.0120648	NA	0	NA	NA
4930552P12Rik	166.336	0.595992	NA	1.06402	-1.11685	NA
4930553C11Rik	127.764	-0.0120648	NA	0	NA	NA
4930553E22Rik	127.764	-0.0120648	NA	0	NA	NA
4930553J12Rik	127.764	-0.0120648	NA	0	NA	NA
4930554C24Rik	127.764	-0.0120648	NA	0	NA	NA
4930554G24Rik	127.764	-0.0120648	NA	0.193979	0.239925	NA
4930554H23Rik	134.863	0.116617	NA	0.214733	0.943321	NA
4930554I06Rik	127.764	-0.0120648	NA	0	NA	NA
4930555B11Rik	127.764	-0.0120648	NA	0.100836	0.239925	NA
4930555B12Rik	127.764	-0.0120648	NA	0	NA	NA
4930555G01Rik	128.598	0.00451801	NA	0	NA	NA
4930555G21Rik	127.764	-0.0120648	NA	0	NA	NA
4930555K05Rik	127.764	-0.0120648	NA	0	NA	NA
4930556C24Rik	128.738	0.00726273	NA	0	NA	NA
4930556G01Rik	127.764	-0.0120648	NA	0	NA	NA
4930556J02Rik	127.764	-0.0120648	NA	0.307875	1.08539	NA
4930556L07Rik	127.764	-0.0120648	NA	0	NA	NA
4930556M19Rik	129.712	0.0263248	NA	2.44173	-1.59812	NA
4930556N09Rik	127.764	-0.0120648	NA	0.0987221	-1.38089	NA
4930556N13Rik	129.016	0.0127359	NA	0.366209	-1.4467	NA
4930557F10Rik	127.764	-0.0120648	NA	0	NA	NA
4930557J02Rik	127.764	-0.0120648	NA	0	NA	NA
4930557K07Rik	183.897	-0.30059	NA	9.54413	-0.00304401	0.999939
4930558C23Rik	127.764	-0.0120648	NA	0.100836	0.239925	NA
4930558F17Rik	127.764	-0.0120648	NA	0.100836	0.239925	NA
4930558G05Rik	127.764	-0.0120648	NA	0	NA	NA
4930558J18Rik	178.902	0.756125	NA	20.403	0.265168	0.999939
4930558K02Rik	129.433	0.0209053	NA	0.267487	-0.848231	NA
4930559C10Rik	127.764	-0.0120648	NA	0	NA	NA
4930562C15Rik	188.803	0.867052	NA	2.10346	0.329429	NA
4930562F07Rik	129.712	0.0263248	NA	13.0074	-1.83204	0.652756
4930563D23Rik	127.764	-0.0120648	NA	0.100836	0.239925	NA
4930563E18Rik	127.764	-0.0120648	NA	0.403346	1.70532	NA
4930563E22Rik	127.764	-0.0120648	NA	1.12223	1.40468	NA
4930563F08Rik	179.528	0.464495	NA	0	NA	NA
4930563H07Rik	127.764	-0.0120648	NA	0	NA	NA
4930563M20Rik	127.764	-0.0120648	NA	0	NA	NA
4930563M21Rik	127.764	-0.0120648	NA	0	NA	NA
4930564C03Rik	127.764	-0.0120648	NA	0	NA	NA
4930564D02Rik	127.764	-0.0120648	NA	0	NA	NA
4930565D16Rik	127.764	-0.0120648	NA	0	NA	NA
4930565N06Rik	460.182	-1.23055	0.496813	5.36734	-0.213849	0.999939
4930567H12Rik	129.712	0.0263248	NA	0	NA	NA
4930567H17Rik	127.764	-0.0120648	NA	0	NA	NA
4930567J20Rik	127.764	-0.0120648	NA	0	NA	NA
4930567K12Rik	129.155	0.0154644	NA	0	NA	NA
4930567K20Rik	127.764	-0.0120648	NA	0	NA	NA
4930568D16Rik	127.764	-0.0120648	NA	0	NA	NA
4930568E12Rik	127.764	-0.0120648	NA	0	NA	NA
4930568G15Rik	127.764	-0.0120648	NA	0	NA	NA
4930570G19Rik	127.764	-0.0120648	NA	0.657772	0.940465	NA
4930571K23Rik	134.86	0.122885	NA	0	NA	NA
4930571O06Rik	127.764	-0.0120648	NA	0	NA	NA
4930572K03Rik	127.764	-0.0120648	NA	0	NA	NA
4930572O03Rik	134.721	0.120363	NA	0.100836	0.239925	NA
4930572O13Rik	127.764	-0.0120648	NA	0.100836	0.239925	NA
4930573O16Rik	127.764	-0.0120648	NA	0.15359	-1.56957	NA
4930577N17Rik	274.999	0.519853	0.793121	54.3579	-0.296362	0.999939
4930578C19Rik	127.764	-0.0120648	NA	0	NA	NA
4930578E11Rik	127.764	-0.0120648	NA	0	NA	NA
4930578I06Rik	127.764	-0.0120648	NA	0	NA	NA
4930578M01Rik	127.764	-0.0120648	NA	0.252312	-2.16629	NA
4930578N18Rik	127.764	-0.0120648	NA	0	NA	NA
4930579F01Rik	134.025	0.107684	NA	0	NA	NA
4930579G18Rik	421.606	-0.831459	0.695573	42.6641	-0.0104107	0.999939
4930579G24Rik	249.19	0.859727	0.50746	379.49	0.126074	0.999939
4930579H20Rik	127.764	-0.0120648	NA	0	NA	NA
4930579J19Rik	127.764	-0.0120648	NA	0	NA	NA
4930579K19Rik	127.764	-0.0120648	NA	10.814	0.134592	0.999939
4930579P08Rik	127.764	-0.0120648	NA	0	NA	NA
4930581F22Rik	315.205	-1.0994	0.527255	73.0021	-0.0664831	0.999939
4930583K01Rik	127.764	-0.0120648	NA	0.355263	-0.205419	NA
4930583P06Rik	127.764	-0.0120648	NA	0	NA	NA
4930584F24Rik	127.764	-0.0120648	NA	0	NA	NA
4930586N03Rik	127.764	-0.0120648	NA	0	NA	NA
4930587E11Rik	127.764	-0.0120648	NA	0	NA	NA
4930590J08Rik	128.181	-0.00374881	NA	1.5947	-1.15319	NA
4930590L20Rik	127.764	-0.0120648	NA	0	NA	NA
4930591A17Rik	127.764	-0.0120648	NA	0	NA	NA
4930591E09Rik	127.764	-0.0120648	NA	0	NA	NA
4930592A05Rik	127.764	-0.0120648	NA	0	NA	NA
4930592I03Rik	144.539	-0.273579	NA	0.113897	0.239925	NA
4930593A02Rik	131.799	0.0663	NA	0.100836	0.239925	NA
4930593C16Rik	127.764	-0.0120648	NA	0	NA	NA
4930594C11Rik	928.153	-1.85342	0.136634	14.376	-0.274366	0.999939
4930594O21Rik	127.764	-0.0120648	NA	0	NA	NA
4930595D18Rik	131.103	0.0531048	NA	3.6262	0.0197142	0.999939
4930595M18Rik	127.764	-0.0120648	NA	0.302509	1.35139	NA
4930596D02Rik	127.764	-0.0120648	NA	0.113897	0.239925	NA
4930596I21Rik	547.118	-2.96696	0.0431317	0.461465	-0.00302823	NA
4930597A21Rik	127.764	-0.0120648	NA	0	NA	NA
4930597G03Rik	127.764	-0.0120648	NA	0	NA	NA
4930598F16Rik	127.764	-0.0120648	NA	0	NA	NA
4930599N23Rik	129.294	0.0181876	NA	1.7426	1.17324	NA
4931402G19Rik	127.764	-0.0120648	NA	4.53806	0.289259	0.999939
4931403E22Rik	170.68	0.300932	NA	2.8512	-0.724775	0.999939
4931403G20Rik	215.621	-1.33783	NA	2.8652	-1.18454	0.999939
4931406B18Rik	135.201	0.122509	NA	0.298281	-1.22156	NA
4931406C07Rik	373.47	1.76311	0.136279	136.101	-0.244436	0.999939
4931406H21Rik	1531.63	-0.206464	0.934111	1.76994	1.55851	NA
4931406P16Rik	586.065	1.89334	0.136279	157.344	-0.132756	0.999939
4931408C20Rik	129.155	0.0154644	NA	0.113897	0.239925	NA
4931408D14Rik	134.025	0.107684	NA	0.885797	0.241777	NA
4931409K22Rik	148.634	0.352508	NA	0.0987221	-1.38089	NA
4931414P19Rik	206.873	0.733841	NA	92.8293	-0.235493	0.999939
4931417E11Rik	129.572	0.0236177	NA	0	NA	NA
4931419H13Rik	128.877	0.010002	NA	0	NA	NA
4931420L22Rik	127.764	-0.0120648	NA	0	NA	NA
4931423N10Rik	127.764	-0.0120648	NA	0	NA	NA
4931428F04Rik	279.11	-0.527949	0.824563	37.7381	0.035553	0.999939
4931428L18Rik	127.764	-0.0120648	NA	0	NA	NA
4931429L15Rik	127.764	-0.0120648	NA	0.609689	-0.524732	NA
4931429P17Rik	137.782	0.174808	NA	0	NA	NA
4931430N09Rik	127.764	-0.0120648	NA	0	NA	NA
4931431B13Rik	127.764	-0.0120648	NA	0	NA	NA
4931431C16Rik	273.704	-1.66997	NA	13.659	-0.00757569	0.999939
4931431F19Rik	127.764	-0.0120648	NA	0.113897	0.239925	NA
4931440F15Rik	137.385	-0.0971352	NA	9.81908	1.60394	0.972249
4931440J10Rik	127.764	-0.0120648	NA	0	NA	NA
4931440P22Rik	203.587	-0.903702	NA	33.3536	-0.291396	0.999939
4932411N23Rik	127.764	-0.0120648	NA	0	NA	NA
4932412D23Rik	127.764	-0.0120648	NA	0.488912	-2.73457	NA
4932413F04Rik	127.764	-0.0120648	NA	0	NA	NA
4932414J04Rik	127.764	-0.0120648	NA	0	NA	NA
4932414N04Rik	134.999	0.125402	NA	0	NA	NA
4932415M13Rik	151.049	0.388476	NA	0	NA	NA
4932416H05Rik	135.555	0.135426	NA	31.6121	0.176042	0.999939
4932429P05Rik	127.764	-0.0120648	NA	0	NA	NA
4932435O22Rik	137.503	0.169946	NA	0.252312	-2.16629	NA
4932438A13Rik	6245.91	-0.65245	0.365038	656.541	-0.0427027	0.999939
4932438H23Rik	148.76	-0.473101	NA	7.09389	-0.289273	0.999939
4932441J04Rik	127.764	-0.0120648	NA	0.6442	2.36736	NA
4932443I19Rik	127.764	-0.0120648	NA	0	NA	NA
4932702P03Rik	127.764	-0.0120648	NA	0	NA	NA
4933400A11Rik	127.764	-0.0120648	NA	0	NA	NA
4933400B14Rik	127.764	-0.0120648	NA	0.100836	0.239925	NA
4933400C23Rik	143.347	0.268695	NA	0	NA	NA
4933400F21Rik	207.038	1.05129	NA	0.351034	-2.53085	NA
4933400L20Rik	134.025	0.107684	NA	0	NA	NA
4933401B06Rik	127.764	-0.0120648	NA	0	NA	NA
4933401D09Rik	127.764	-0.0120648	NA	0	NA	NA
4933401H06Rik	127.764	-0.0120648	NA	0.502769	-0.978514	NA
4933402C06Rik	127.764	-0.0120648	NA	0	NA	NA
4933402D24Rik	127.764	-0.0120648	NA	0.201673	0.88274	NA
4933402E13Rik	128.042	-0.00651533	NA	0	NA	NA
4933402J07Rik	128.598	0.00451801	NA	0	NA	NA
4933402J10Rik	127.764	-0.0120648	NA	0	NA	NA
4933402J15Rik	127.764	-0.0120648	NA	0	NA	NA
4933402N03Rik	127.764	-0.0120648	NA	0	NA	NA
4933402N22Rik	127.764	-0.0120648	NA	0	NA	NA
4933402P03Rik	127.764	-0.0120648	NA	0.502418	-0.108137	NA
4933403O08Rik	127.764	-0.0120648	NA	0	NA	NA
4933404G15Rik	127.764	-0.0120648	NA	0.103301	0.239925	NA
4933404K08Rik	127.764	-0.0120648	NA	0	NA	NA
4933404K13Rik	142.651	0.257293	NA	0.103301	0.239925	NA
4933404O12Rik	369.093	0.783607	0.642544	341.099	-0.145567	0.999939
4933405D12Rik	127.764	-0.0120648	NA	0.502068	0.805845	NA
4933405E24Rik	128.738	0.00726273	NA	0	NA	NA
4933405L10Rik	137.503	0.169946	NA	0.298281	-1.22156	NA
4933405O20Rik	135.416	0.132927	NA	0	NA	NA
4933406C10Rik	148.335	-0.108101	NA	7.65335	-0.0147555	0.999939
4933406D12Rik	133.607	0.10002	NA	0.201673	0.88274	NA
4933406F09Rik	127.764	-0.0120648	NA	0	NA	NA
4933406G16Rik	127.764	-0.0120648	NA	0	NA	NA
4933406I18Rik	127.764	-0.0120648	NA	0.15359	-1.56957	NA
4933406J10Rik	134.86	0.122885	NA	0	NA	NA
4933406K04Rik	127.764	-0.0120648	NA	0	NA	NA
4933406M09Rik	127.764	-0.0120648	NA	0.41074	1.72875	NA
4933407E24Rik	127.764	-0.0120648	NA	0.193979	0.239925	NA
4933407G14Rik	134.999	0.125402	NA	0	NA	NA
4933407I05Rik	127.764	-0.0120648	NA	0	NA	NA
4933407K13Rik	265.044	-0.432003	0.832666	25.9504	-0.00520986	0.999939
4933407L21Rik	135.416	0.132927	NA	0	NA	NA
4933408B17Rik	179.197	0.759532	NA	1.24572	3.31326	NA
4933408J17Rik	129.155	0.0154644	NA	4.35136	0.709237	0.999939
4933408N05Rik	127.764	-0.0120648	NA	0	NA	NA
4933409G03Rik	128.459	0.00176785	NA	0	NA	NA
4933409K07Rik	140.703	0.224873	NA	16.7905	-0.496655	0.999939
4933411E08Rik	127.764	-0.0120648	NA	0	NA	NA
4933411G06Rik	127.764	-0.0120648	NA	0	NA	NA
4933411K16Rik	127.764	-0.0120648	NA	0.201673	0.88274	NA
4933412E12Rik	252.538	0.180086	0.950723	21.6857	0.242271	0.999939
4933412E24Rik	127.764	-0.0120648	NA	0	NA	NA
4933412O06Rik	127.764	-0.0120648	NA	0	NA	NA
4933413G19Rik	127.764	-0.0120648	NA	0.922931	0.349552	NA
4933413J09Rik	165.761	0.594434	NA	1.23144	-1.91989	NA
4933413L06Rik	141.764	0.241727	NA	0	NA	NA
4933415F23Rik	135.834	0.14041	NA	0	NA	NA
4933416C03Rik	127.764	-0.0120648	NA	0.197444	-1.9429	NA
4933416E03Rik	127.764	-0.0120648	NA	0.100836	0.239925	NA
4933416I08Rik	127.764	-0.0120648	NA	0	NA	NA
4933416M06Rik	127.764	-0.0120648	NA	0	NA	NA
4933416M07Rik	243.099	1.35837	0.20131	1.75217	-1.22888	NA
4933416O17Rik	127.764	-0.0120648	NA	0	NA	NA
4933417A18Rik	131.52	0.0610372	NA	0	NA	NA
4933417D19Rik	129.592	-0.00213119	NA	2.0227	1.09353	NA
4933417E11Rik	127.903	-0.00928732	NA	0	NA	NA
4933417G07Rik	128.192	-0.0036053	NA	3.79328	0.338872	0.999939
4933417O13Rik	127.764	-0.0120648	NA	0	NA	NA
4933421I07Rik	127.906	-0.0158098	NA	0	NA	NA
4933421O10Rik	310.277	-0.767033	0.679926	70.0461	0.329392	0.999939
4933422A05Rik	127.764	-0.0120648	NA	0.199559	-0.659554	NA
4933424G05Rik	129.851	0.0290265	NA	0.501854	1.93702	NA
4933424G06Rik	129.712	0.0263248	NA	0.103301	0.239925	NA
4933425B07Rik	130.686	0.0451258	NA	0.0987221	-1.38089	NA
4933425L06Rik	128.181	-0.00374881	NA	0	NA	NA
4933427D06Rik	127.903	-0.00928732	NA	0.0987221	-1.38089	NA
4933427D14Rik	918.299	-1.49289	0.334356	131.149	0.333842	0.999939
4933427E11Rik	140.335	-0.30906	NA	2.00102	-0.980143	NA
4933427E13Rik	127.764	-0.0120648	NA	0	NA	NA
4933427I22Rik	127.764	-0.0120648	NA	0	NA	NA
4933428C19Rik	130.268	0.0370998	NA	0.103301	0.239925	NA
4933428G20Rik	148.8	0.354689	NA	1.96115	0.313249	NA
4933429K18Rik	127.764	-0.0120648	NA	0.703741	1.38343	NA
4933429O19Rik	127.764	-0.0120648	NA	0	NA	NA
4933430H16Rik	127.764	-0.0120648	NA	0.0987221	-1.38089	NA
4933430I17Rik	131.906	-0.116883	NA	1.956	2.95064	NA
4933430M04Rik	131.52	0.0610372	NA	0	NA	NA
4933430N04Rik	127.764	-0.0120648	NA	0.302509	1.35139	NA
4933431E20Rik	334.255	-0.0926695	0.979831	8.63266	-0.798981	0.999939
4933431G14Rik	209.581	1.07525	NA	0	NA	NA
4933432G23Rik	141.121	0.231882	NA	0	NA	NA
4933432I03Rik	127.764	-0.0120648	NA	0.252312	-2.16629	NA
4933432I09Rik	132.494	0.0793682	NA	0.199559	-0.659554	NA
4933432K03Rik	127.764	-0.0120648	NA	0	NA	NA
4933433F19Rik	127.764	-0.0120648	NA	0.100836	0.239925	NA
4933433G08Rik	127.764	-0.0120648	NA	0	NA	NA
4933433G15Rik	134.307	0.106483	NA	1.68562	-0.84812	NA
4933433G19Rik	147.39	0.332829	NA	3.89393	0.554595	0.999939
4933433H22Rik	127.764	-0.0120648	NA	0.0987221	-1.38089	NA
4933434E20Rik	1009.68	-0.855956	0.61876	452.593	0.135444	0.999939
4933436E23Rik	128.32	-0.000987751	NA	0	NA	NA
4933436H12Rik	128.877	0.010002	NA	0	NA	NA
4933436I01Rik	127.764	-0.0120648	NA	0	NA	NA
4933438B17Rik	127.764	-0.0120648	NA	0	NA	NA
4933438K21Rik	127.903	-0.00928732	NA	1.81543	0.530133	NA
4933439C10Rik	257.477	0.345036	0.881942	39.1992	0.152669	0.999939
4933439K11Rik	128.181	-0.00374881	NA	2.85238	-0.536558	0.999939
4933440J02Rik	127.764	-0.0120648	NA	0	NA	NA
4933440M02Rik	145.192	-0.409166	NA	3.89516	-4.3874	0.431492
5031410I06Rik	132.077	0.0715424	NA	0	NA	NA
5031425E22Rik	840.554	0.0957508	0.97976	214.7	-0.0561015	0.999939
5031425F14Rik	127.764	-0.0120648	NA	24.254	0.166957	0.999939
5031426D15Rik	151.073	-0.351413	NA	0.0987221	-1.38089	NA
5031434C07Rik	127.764	-0.0120648	NA	0	NA	NA
5031434O11Rik	150.927	-0.343218	NA	1.02045	0.558794	NA
5031439G07Rik	602.529	-0.651236	0.825537	744.849	-0.0675458	0.999939
5033403F01Rik	132.355	0.0767646	NA	0.366209	-1.4467	NA
5033403H07Rik	127.764	-0.0120648	NA	0.113897	0.239925	NA
5033404E19Rik	127.764	-0.0120648	NA	0	NA	NA
5033406O09Rik	213.166	1.10837	NA	88.5996	-0.381781	0.999939
5033417F24Rik	181.764	-0.761212	NA	7.69184	0.0264756	0.999939
5033428I22Rik	127.764	-0.0120648	NA	0	NA	NA
5330411J11Rik	127.764	-0.0120648	NA	0	NA	NA
5330413P13Rik	127.903	-0.00928732	NA	0	NA	NA
5330417C22Rik	127.764	-0.0120648	NA	0.300395	-0.0167382	NA
5330434G04Rik	132.912	0.0871493	NA	0	NA	NA
5330439B14Rik	127.764	-0.0120648	NA	0	NA	NA
5430401F13Rik	127.764	-0.0120648	NA	0	NA	NA
5430402E10Rik	127.764	-0.0120648	NA	0	NA	NA
5430402O13Rik	128.32	-0.000987751	NA	2.10305	0.341833	NA
5430403N17Rik	127.764	-0.0120648	NA	0.100836	0.239925	NA
5430405H02Rik	130.686	0.0451258	NA	12.5389	-0.0924403	0.999939
5430416N02Rik	821.9	-0.301106	0.923288	101.693	-0.0390573	0.999939
5430416O09Rik	127.764	-0.0120648	NA	0	NA	NA
5430419D17Rik	128.598	0.00451801	NA	0.100836	0.239925	NA
5430421F17Rik	127.764	-0.0120648	NA	0	NA	NA
5430425K12Rik	127.764	-0.0120648	NA	0.197444	-1.9429	NA
5430427M07Rik	135.695	0.13792	NA	0.77938	0.65933	NA
5430427O19Rik	1366.62	-1.23481	0.453894	185.985	0.00411679	0.999939
5430428K19Rik	209.756	-1.32828	NA	0.34169	1.479	NA
5430431A17Rik	169.192	-0.811989	NA	0.603255	0.249428	NA
5430434I15Rik	127.764	-0.0120648	NA	0	NA	NA
5430437J10Rik	127.764	-0.0120648	NA	0.100836	0.239925	NA
5430440P10Rik	129.587	0.0238107	NA	0	NA	NA
5530400C23Rik	127.764	-0.0120648	NA	0	NA	NA
5530401A14Rik	127.764	-0.0120648	NA	0	NA	NA
5530601H04Rik	615.113	-1.96345	0.18571	102.816	-0.253967	0.999939
5730403I07Rik	127.764	-0.0120648	NA	0.434045	-2.45761	NA
5730405O15Rik	133.641	0.0433936	NA	2.10769	-1.62564	NA
5730408K05Rik	254.439	-0.792693	0.499481	58.8585	-0.354986	0.999939
5730409E04Rik	254.622	-0.881891	0.524175	37.6981	-0.330835	0.999939
5730412P04Rik	127.764	-0.0120648	NA	0.100836	0.239925	NA
5730416F02Rik	128.049	-0.00641969	NA	1.7138	-0.391267	NA
5730420D15Rik	127.764	-0.0120648	NA	0.305325	0.00672977	NA
5730422E09Rik	127.764	-0.0120648	NA	1.74713	0.229009	NA
5730435O14Rik	127.764	-0.0120648	NA	0	NA	NA
5730455P16Rik	728.229	-0.339779	0.903418	207.082	0.0647911	0.999939
5730460C07Rik	130.268	0.0370998	NA	0.721731	1.43844	NA
5730480H06Rik	189.258	0.871913	NA	4.02611	0.143182	0.999939
5730488B01Rik	131.049	0.0515758	NA	0.910435	-0.758274	NA
5730507C01Rik	127.764	-0.0120648	NA	1.41276	1.23576	NA
5730508B09Rik	473.073	-0.00292214	0.999099	728.065	0.219796	0.999939
5730522E02Rik	127.764	-0.0120648	NA	0.212619	-0.659554	NA
5730559C18Rik	133.19	0.0923121	NA	0.201673	0.88274	NA
5830411N06Rik	131.103	0.0531048	NA	0.300395	-0.0167382	NA
5830416I19Rik	167.653	0.618512	NA	4.86849	0.5514	0.999939
5830417I10Rik	5513.56	-1.11666	0.147076	751.092	-0.179008	0.999939
5830418P13Rik	166.906	0.609006	NA	0.48222	0.367033	NA
5830428M24Rik	130.689	0.0451755	NA	6.93373	-0.908861	0.999939
5830432E09Rik	414.875	-0.561788	0.835347	41.2835	0.0337792	0.999939
5830444B04Rik	169.478	0.383176	NA	14.4418	1.24269	0.999939
5830454E08Rik	189.52	-0.0600924	NA	21.7736	0.299811	0.999939
5830473C10Rik	127.764	-0.0120648	NA	0.197444	-1.9429	NA
5930403L14Rik	139.872	0.204635	NA	0	NA	NA
5930412G12Rik	128.32	-0.000987751	NA	0	NA	NA
5930430L01Rik	223.363	1.19843	NA	20.3789	-0.23082	0.999939
5930438M14Rik	127.764	-0.0120648	NA	0	NA	NA
6030407O03Rik	127.764	-0.0120648	NA	0	NA	NA
6030408B16Rik	150.443	0.380095	NA	4.78793	-0.0058895	0.999939
6030419C18Rik	127.764	-0.0120648	NA	0.201673	0.88274	NA
6030440G07Rik	129.192	0.0159453	NA	0.395652	1.62162	NA
6030443J06Rik	174.335	-0.0680315	NA	5.32663	0.854807	0.999939
6030458C11Rik	698.845	0.23246	0.948858	403.496	0.0853065	0.999939
6030466F02Rik	127.764	-0.0120648	NA	0	NA	NA
6030468B19Rik	127.764	-0.0120648	NA	0.100836	0.239925	NA
6030469F06Rik	127.764	-0.0120648	NA	0	NA	NA
6030471H07Rik	127.764	-0.0120648	NA	0	NA	NA
6030498E09Rik	171.181	0.663084	NA	0.206602	0.906208	NA
6230400D17Rik	146.389	0.316821	NA	2.6927	-0.962282	0.999939
6330403K07Rik	136.112	0.145376	NA	1.69944	0.670553	NA
6330407A03Rik	302.5	-1.56629	NA	2.19232	-1.17765	NA
6330408A02Rik	246.373	-0.333972	0.885985	35.9131	-0.257365	0.999939
6330409D20Rik	146.342	0.316501	NA	0.890376	0.890981	NA
6330410L21Rik	127.764	-0.0120648	NA	0	NA	NA
6330415B21Rik	127.764	-0.0120648	NA	0	NA	NA
6330415G19Rik	138.36	0.172404	NA	18.3787	0.0155659	0.999939
6330418K02Rik	164.968	0.555802	NA	25.2197	0.337096	0.999939
6330549D23Rik	222.124	-0.20188	NA	269.204	-0.111972	0.999939
6430411K18Rik	127.764	-0.0120648	NA	0	NA	NA
6430503K07Rik	127.764	-0.0120648	NA	0	NA	NA
6430531B16Rik	138.756	0.191694	NA	25.5136	-0.316337	0.999939
6430548M08Rik	156.11	-0.408335	NA	78.0684	0.174564	0.999939
6430550D23Rik	223.401	1.19877	NA	3.9767	-1.64206	0.999939
6430562O15Rik	133.791	0.103207	NA	3.32095	-0.746131	0.999939
6430571L13Rik	127.764	-0.0120648	NA	3.92532	-1.3443	0.999939
6430573F11Rik	127.764	-0.0120648	NA	1.44001	-4.33399	NA
6430584L05Rik	135.834	0.14041	NA	0	NA	NA
6430706D22Rik	127.764	-0.0120648	NA	0	NA	NA
6430710C18Rik	127.764	-0.0120648	NA	0	NA	NA
6530402F18Rik	589.567	0.0806275	0.981828	537.242	0.0430541	0.999939
6530403H02Rik	127.764	-0.0120648	NA	0	NA	NA
6530411M01Rik	127.764	-0.0120648	NA	0	NA	NA
6720468P15Rik	127.764	-0.0120648	NA	1.98445	-2.68223	NA
6720483E21Rik	128.181	-0.00374881	NA	0.809943	1.58146	NA
6720489N17Rik	321.775	0.610073	0.795236	119.346	-0.0383257	0.999939
6820408C15Rik	168.764	0.632759	NA	0.193979	0.239925	NA
6820431F20Rik	3094.74	-0.716042	0.585287	452.844	-0.18253	0.999939
7420426K07Rik	127.764	-0.0120648	NA	0	NA	NA
7420461P10Rik	127.764	-0.0120648	NA	0.227794	1.0018	NA
7420700N18Rik	127.764	-0.0120648	NA	0	NA	NA
7420701I03Rik	127.764	-0.0120648	NA	0.304974	1.35983	NA
7530416G11Rik	129.433	0.0209053	NA	0.296166	-2.36613	NA
7630403G23Rik	127.764	-0.0120648	NA	0	NA	NA
8030411F24Rik	127.764	-0.0120648	NA	0	NA	NA
8030423F21Rik	130.268	0.0370998	NA	0	NA	NA
8030423J24Rik	134.442	0.115306	NA	0	NA	NA
8030442B05Rik	127.764	-0.0120648	NA	0	NA	NA
8030443G20Rik	127.764	-0.0120648	NA	0	NA	NA
8030451O07Rik	127.764	-0.0120648	NA	0	NA	NA
8030455M16Rik	127.764	-0.0120648	NA	0.100836	0.239925	NA
8030462N17Rik	551.569	-0.0824142	0.980959	342.718	0.129001	0.999939
8430408G22Rik	143.904	0.277751	NA	8.82141	-0.244302	0.999939
8430422H06Rik	127.764	-0.0120648	NA	0	NA	NA
8430423G03Rik	138.693	-0.162813	NA	5.50124	-0.395965	0.999939
8430426J06Rik	253.335	1.43482	NA	0	NA	NA
8430429K09Rik	338.311	-0.480991	0.832175	290.003	-0.0601087	0.999939
8430430B14Rik	127.764	-0.0120648	NA	0.998024	-0.0564579	NA
8430431K14Rik	127.764	-0.0120648	NA	0	NA	NA
8430436N08Rik	127.764	-0.0120648	NA	0	NA	NA
8430437L04Rik	149.764	0.369025	NA	0	NA	NA
9030025P20Rik	615.104	-0.558886	0.836731	121.136	0.0679613	0.999939
9030204H09Rik	139.816	0.208824	NA	0	NA	NA
9030404E10Rik	127.764	-0.0120648	NA	0.100836	0.239925	NA
9030612E09Rik	127.764	-0.0120648	NA	0.511927	0.837005	NA
9030617O03Rik	201.835	-0.532141	NA	88.5922	-0.436594	0.999939
9030619P08Rik	127.764	-0.0120648	NA	0.80973	2.63898	NA
9030624G23Rik	127.764	-0.0120648	NA	0.199559	-0.659554	NA
9030624J02Rik	761.305	-0.852447	0.689026	436.025	-0.175994	0.999939
9030625G05Rik	127.764	-0.0120648	NA	0	NA	NA
9130008F23Rik	204.744	-0.789551	NA	10.8898	0.284819	0.999939
9130011E15Rik	398.032	-1.17441	0.298728	138.903	0.249675	0.999939
9130015A21Rik	127.764	-0.0120648	NA	0.113897	0.239925	NA
9130015L21Rik	127.764	-0.0120648	NA	0	NA	NA
9130019O22Rik	401.418	-0.89834	0.694691	63.2473	0.956349	0.719304
9130019P16Rik	205.491	-0.20973	NA	0.827847	0.862613	NA
9130023H24Rik	154.075	0.433532	NA	62.6007	0.64301	0.999939
9130024F11Rik	127.764	-0.0120648	NA	1.27179	-1.86134	NA
9130204L05Rik	127.764	-0.0120648	NA	0	NA	NA
9130209A04Rik	127.764	-0.0120648	NA	0	NA	NA
9130221F21Rik	129.433	0.0209053	NA	0	NA	NA
9130221H12Rik	405.088	0.0127774	0.998082	57.5637	0.489537	0.999939
9130227L01Rik	194.049	0.922395	NA	0.298281	-1.22156	NA
9130230L23Rik	127.764	-0.0120648	NA	0.113897	0.239925	NA
9130401M01Rik	505.484	1.05995	0.558682	362.401	-0.100327	0.999939
9130409I23Rik	129.572	0.0236177	NA	0	NA	NA
9130409J20Rik	127.764	-0.0120648	NA	0	NA	NA
9230009I02Rik	127.764	-0.0120648	NA	0	NA	NA
9230102K24Rik	127.764	-0.0120648	NA	0	NA	NA
9230102O04Rik	127.764	-0.0120648	NA	0	NA	NA
9230104L09Rik	127.764	-0.0120648	NA	0	NA	NA
9230105E05Rik	148.155	0.285064	NA	0.451871	-1.82147	NA
9230110C19Rik	127.764	-0.0120648	NA	0.103301	0.239925	NA
9230110F15Rik	127.764	-0.0120648	NA	0	NA	NA
9230112D13Rik	127.764	-0.0120648	NA	0	NA	NA
9230112J17Rik	136.589	0.153673	NA	3.99601	0.720561	0.999939
9230114K14Rik	346.42	0.504974	0.848865	59.2574	0.0514758	0.999939
9230116L04Rik	158.906	0.50196	NA	1.17622	-1.3051	NA
9230116N13Rik	154.186	0.435388	NA	17.4842	0.480122	0.999939
9230117E06Rik	167.858	-0.703889	NA	0.996442	1.17463	NA
9330020H09Rik	621.401	-0.194657	NA	118.107	-0.0175812	0.999939
9330102E08Rik	128.32	-0.000987751	NA	0.201673	0.88274	NA
9330111N05Rik	127.764	-0.0120648	NA	0	NA	NA
9330117O12Rik	127.903	-0.00928732	NA	0	NA	NA
9330133O14Rik	372.728	-0.0678882	0.980495	85.8702	0.339793	0.999939
9330136K24Rik	138.049	-0.259431	NA	3.84217	0.614841	0.999939
9330151L19Rik	321.467	-1.56458	NA	20.2305	0.483829	0.999939
9330158H04Rik	127.764	-0.0120648	NA	0	NA	NA
9330159F19Rik	152.669	0.413339	NA	0	NA	NA
9330159M07Rik	243.906	-1.17743	NA	57.2892	0.0147633	0.999939
9330162012Rik	127.764	-0.0120648	NA	0.925259	0.452775	NA
9330162B11Rik	127.764	-0.0120648	NA	0	NA	NA
9330175E14Rik	193.335	-1.1442	NA	3.21986	-1.41123	0.999939
9330175M20Rik	128.181	-0.00374881	NA	0	NA	NA
9330178D15Rik	127.906	-0.0158098	NA	0	NA	NA
9330179D12Rik	138.418	0.147954	NA	1.15756	-1.67772	NA
9330182L06Rik	127.764	-0.0120648	NA	2.67871	-1.1937	0.999939
9330182O14Rik	127.764	-0.0120648	NA	0.803668	0.0828085	NA
9330188P03Rik	127.764	-0.0120648	NA	0	NA	NA
9330199G10Rik	134.999	0.125402	NA	0.0987221	-1.38089	NA
9430007A20Rik	127.764	-0.0120648	NA	0.0987221	-1.38089	NA
9430014N10Rik	173.005	0.685594	NA	0	NA	NA
9430015G10Rik	370.858	0.994101	0.569949	350.586	0.148744	0.999939
9430018G01Rik	134.164	0.110229	NA	0.15359	-1.56957	NA
9430019J16Rik	127.764	-0.0120648	NA	0	NA	NA
9430020K01Rik	784.692	1.95538	0.163206	36.5839	-0.587733	0.999939
9430021M05Rik	127.764	-0.0120648	NA	0	NA	NA
9430037G07Rik	128.049	-0.00641969	NA	12.7684	0.603102	0.999939
9430038I01Rik	301.618	0.844251	0.62477	148.289	-0.0441873	0.999939
9430041J12Rik	127.764	-0.0120648	NA	0.296166	-2.36613	NA
9430060I03Rik	145.845	-0.117813	NA	7.9087	0.581044	0.999939
9430065F17Rik	150.291	0.37691	NA	0.304974	1.35983	NA
9430069I07Rik	127.764	-0.0120648	NA	26.7506	0.0931381	0.999939
9430070O13Rik	127.764	-0.0120648	NA	0	NA	NA
9430078K24Rik	128.459	0.00176785	NA	0.197444	-1.9429	NA
9430083A17Rik	127.764	-0.0120648	NA	6.67979	-0.116199	0.999939
9430091E24Rik	543.378	-0.433686	0.880128	32.7363	0.0593472	0.999939
9530002B09Rik	127.764	-0.0120648	NA	0.113897	0.239925	NA
9530003J23Rik	127.764	-0.0120648	NA	0	NA	NA
9530014B07Rik	127.764	-0.0120648	NA	0	NA	NA
9530020I12Rik	127.764	-0.0120648	NA	0.309904	1.37657	NA
9530026F06Rik	129.155	0.0154644	NA	0	NA	NA
9530026P05Rik	127.764	-0.0120648	NA	0	NA	NA
9530027J09Rik	127.764	-0.0120648	NA	4.91443	0.122817	0.999939
9530036O11Rik	143.625	0.27323	NA	0.113897	0.239925	NA
9530051G07Rik	127.764	-0.0120648	NA	0	NA	NA
9530052E02Rik	127.764	-0.0120648	NA	0	NA	NA
9530053A07Rik	128.598	0.00451801	NA	0.448405	-0.084888	NA
9530059O14Rik	127.764	-0.0120648	NA	0	NA	NA
9530062K07Rik	127.764	-0.0120648	NA	1.37215	-0.195553	NA
9530068E07Rik	2019.35	-0.147436	0.968791	2876.28	-0.00656723	0.999939
9530077C05Rik	177.528	0.740234	NA	29.3002	-0.285657	0.999939
9530080O11Rik	127.764	-0.0120648	NA	2.30062	-1.13402	NA
9530082P21Rik	547.044	-1.9532	0.15868	105.828	-0.109395	0.999939
9530091C08Rik	140.147	0.215472	NA	0.887911	0.920936	NA
9630001P10Rik	127.764	-0.0120648	NA	0	NA	NA
9630013A20Rik	127.764	-0.0120648	NA	0	NA	NA
9630013K17Rik	161.5	0.537746	NA	1.13326	1.3522	NA
9630028B13Rik	149.621	-0.494752	NA	0.406598	0.175478	NA
9630028H03Rik	127.764	-0.0120648	NA	0	NA	NA
9630028I04Rik	138.895	0.19409	NA	1.92877	-2.02128	NA
9830107B12Rik	127.764	-0.0120648	NA	42.5824	0.950515	0.999939
9830132P13Rik	130.129	0.034414	NA	0.434045	-2.45761	NA
9830166K06Rik	328.943	0.0737257	NA	2.60135	1.14782	0.999939
9930012K11Rik	132.494	0.0793682	NA	76.1023	0.452916	0.999939
9930014A18Rik	560.895	0.0609863	0.985413	56.2304	-0.114732	0.999939
9930021J03Rik	2042.37	-0.130736	0.969011	321.963	0.163589	0.999939
9930104L06Rik	373.882	-0.570726	0.825537	129.62	0.176669	0.999939
9930111H07Rik	127.764	-0.0120648	NA	0.201673	0.88274	NA
9930111J21Rik1	1042.93	-1.59037	0.318312	64.2279	0.0981185	0.999939
9930111J21Rik2	813.457	-0.591611	0.840193	189.46	-0.014615	0.999939
a	127.764	-0.0120648	NA	1.34313	-0.176976	NA
A130010J15Rik	342.219	-0.752187	0.728368	143.545	-0.159569	0.999939
A130077B15Rik	128.32	-0.000987751	NA	5.51519	-0.437852	0.999939
A1bg	127.764	-0.0120648	NA	0	NA	NA
A1cf	127.764	-0.0120648	NA	0	NA	NA
A230001M10Rik	127.764	-0.0120648	NA	0	NA	NA
A230009B12Rik	140.008	0.213112	NA	0.491259	1.90641	NA
A230020J21Rik	127.764	-0.0120648	NA	1.04308	-1.06459	NA
A230028O05Rik	127.764	-0.0120648	NA	0.256891	-0.848231	NA
A230046K03Rik	1640.36	-0.572097	0.820116	391.95	0.196594	0.999939
A230050P20Rik	882.376	0.419567	0.880553	66.5542	-0.557305	0.999939
A230056J06Rik	127.764	-0.0120648	NA	0.313455	0.0431624	NA
A230056P14Rik	167.646	0.618645	NA	9.90366	-0.582215	0.999939
A230057D06Rik	127.903	-0.00928732	NA	0	NA	NA
A230065H16Rik	127.764	-0.0120648	NA	0	NA	NA
A230070E04Rik	127.764	-0.0120648	NA	0.100836	0.239925	NA
A230072C01Rik	133.468	0.0974554	NA	24.6008	0.231856	0.999939
A230072E10Rik	261.602	-0.558583	0.795914	1.26951	0.347813	NA
A230077H06Rik	127.764	-0.0120648	NA	0	NA	NA
A230103J11Rik	174.467	-0.507316	NA	2.08403	0.449719	NA
A230107N01Rik	127.764	-0.0120648	NA	0.252312	-2.16629	NA
A230108P19Rik	133.615	0.0874035	NA	0.34169	1.479	NA
A2m	127.764	-0.0120648	NA	0.302509	1.35139	NA
A330008L17Rik	127.764	-0.0120648	NA	0	NA	NA
A330009N23Rik	192.708	-1.07052	NA	2.92726	-0.511156	0.999939
A330015K06Rik	127.764	-0.0120648	NA	0.519799	-1.96745	NA
A330023F24Rik	257.1	-1.10527	NA	1.86268	-0.0544073	NA
A330032B11Rik	127.764	-0.0120648	NA	0	NA	NA
A330033J07Rik	127.764	-0.0120648	NA	0.197444	-1.9429	NA
A330035P11Rik	193.728	-0.137632	NA	14.9449	0.173508	0.999939
A330040F15Rik	127.764	-0.0120648	NA	2.48002	0.605347	0.999939
A330041J22Rik	127.764	-0.0120648	NA	0	NA	NA
A330048O09Rik	130.964	0.0504503	NA	0	NA	NA
A330049N07Rik	127.764	-0.0120648	NA	0	NA	NA
A330069E16Rik	168.144	0.354606	NA	13.8316	0.510179	0.999939
A330070K13Rik	131.381	0.0583982	NA	0	NA	NA
A330074K22Rik	140.147	0.215472	NA	0	NA	NA
A330076C08Rik	127.764	-0.0120648	NA	0.100836	0.239925	NA
A330076H08Rik	127.764	-0.0120648	NA	0	NA	NA
A330093E20Rik	127.764	-0.0120648	NA	0	NA	NA
A330102I10Rik	127.764	-0.0120648	NA	0	NA	NA
A3galt2	152.621	0.411898	NA	1.41656	0.991163	NA
A430005L14Rik	427.699	0.0334813	0.993677	896.356	0.170236	0.999939
A430033K04Rik	779.039	-0.569446	0.754042	50.5387	0.294072	0.999939
A430035B10Rik	130.268	0.0370998	NA	15.0266	-0.251425	0.999939
A430046D13Rik	419.032	-0.704258	0.734461	189.77	-0.0702636	0.999939
A430057M04Rik	134.581	0.117837	NA	9.1723	0.488509	0.999939
A430078G23Rik	1963.43	-0.452447	0.925925	128.798	0.208294	0.999939
A430078I02Rik	198.738	-1.17704	NA	7.08265	0.0745005	0.999939
A430085M09Rik	127.764	-0.0120648	NA	0	NA	NA
A430088P11Rik	145.192	0.243604	NA	6.44784	0.781399	0.999939
A430089I19Rik	131.103	0.0531048	NA	0	NA	NA
A430090L17Rik	135.834	0.14041	NA	1.08782	0.121169	NA
A430093F15Rik	127.764	-0.0120648	NA	1.73913	0.081564	NA
A430105I19Rik	168.467	0.270894	NA	6.32643	0.562692	0.999939
A4galt	127.764	-0.0120648	NA	0.300395	-0.0167382	NA
A4gnt	127.764	-0.0120648	NA	0	NA	NA
A530006G24Rik	127.764	-0.0120648	NA	0	NA	NA
A530013C23Rik	127.903	-0.00928732	NA	2.19535	-0.289564	NA
A530016L24Rik	127.764	-0.0120648	NA	0.214733	0.943321	NA
A530021J07Rik	127.764	-0.0120648	NA	1.03146	0.647558	NA
A530032D15Rik	198.351	-0.685397	NA	27.8418	-0.205888	0.999939
A530046M15Rik	127.764	-0.0120648	NA	0.212619	-0.659554	NA
A530050N04Rik	127.764	-0.0120648	NA	0.302509	1.35139	NA
A530053G22Rik	127.764	-0.0120648	NA	0	NA	NA
A530058N18Rik	139.594	0.206068	NA	0.201673	0.88274	NA
A530064D06Rik	127.764	-0.0120648	NA	19.6277	1.11581	0.999939
A530065N20Rik	127.764	-0.0120648	NA	0	NA	NA
A530072M11Rik	130.825	0.0477906	NA	1.2498	-1.12861	NA
A530088E08Rik	204.212	-0.586344	NA	3.65675	-0.121533	0.999939
A530099J19Rik	153.335	0.42242	NA	0.598581	0.770468	NA
A630001G21Rik	2606.43	-0.991958	0.318486	601.964	0.0213723	0.999939
A630010A05Rik	127.764	-0.0120648	NA	0	NA	NA
A630012P03Rik	127.764	-0.0120648	NA	0	NA	NA
A630019I02Rik	127.764	-0.0120648	NA	0	NA	NA
A630020A06	134.721	0.120363	NA	0.784542	-2.46876	NA
A630023A22Rik	127.764	-0.0120648	NA	0	NA	NA
A630023P12Rik	127.764	-0.0120648	NA	0	NA	NA
A630033H20Rik	129.764	0.027001	NA	6.33774	-1.74735	0.999939
A630066F11Rik	132.494	0.0793682	NA	40.9923	0.150326	0.999939
A630072M18Rik	382.991	0.754365	0.731368	100.975	-0.386136	0.999939
A630073D07Rik	127.764	-0.0120648	NA	0	NA	NA
A630075F10Rik	127.764	-0.0120648	NA	0.353148	-1.44649	NA
A630076J17Rik	127.764	-0.0120648	NA	0	NA	NA
A630077J23Rik	127.764	-0.0120648	NA	0	NA	NA
A630089N07Rik	1186.83	-0.37314	0.833035	59.3656	0.272386	0.999939
A630095E13Rik	127.764	-0.0120648	NA	0	NA	NA
A630095N17Rik	127.764	-0.0120648	NA	0.103301	0.239925	NA
A730004F24Rik	127.764	-0.0120648	NA	0	NA	NA
A730006G06Rik	127.764	-0.0120648	NA	0	NA	NA
A730008H23Rik	153.017	0.41763	NA	0	NA	NA
A730017C20Rik	127.764	-0.0120648	NA	0	NA	NA
A730017L22Rik	148.407	-0.368856	NA	26.5412	-0.196543	0.999939
A730018C14Rik	128.877	0.010002	NA	0	NA	NA
A730020E08Rik	127.764	-0.0120648	NA	0.100836	0.239925	NA
A730020M07Rik	127.764	-0.0120648	NA	0	NA	NA
A730036I17Rik	127.764	-0.0120648	NA	4.87891	-1.30067	0.999939
A730043L09Rik	127.764	-0.0120648	NA	0.100836	0.239925	NA
A730046J19Rik	127.764	-0.0120648	NA	0	NA	NA
A730056A06Rik	127.764	-0.0120648	NA	0.113897	0.239925	NA
A730082K24Rik	129.712	0.0263248	NA	0	NA	NA
A730085K08Rik	128.906	-0.0417542	NA	10.1473	-1.13051	0.999939
A730090N16Rik	129.851	0.0290265	NA	2.19172	-1.07048	NA
A830009L08Rik	127.764	-0.0120648	NA	1.44364	0.345809	NA
A830010M20Rik	633.739	-1.13672	0.528886	39.0008	0.120036	0.999939
A830011K09Rik	127.764	-0.0120648	NA	0	NA	NA
A830018L16Rik	127.764	-0.0120648	NA	0.0987221	-1.38089	NA
A830019L24Rik	127.764	-0.0120648	NA	0	NA	NA
A830029E22Rik	127.764	-0.0120648	NA	0	NA	NA
A830052D11Rik	185.324	0.828879	NA	0	NA	NA
A830080D01Rik	1238.03	0.778733	0.683617	153.428	-0.0754108	0.999939
A830082K12Rik	127.764	-0.0120648	NA	0	NA	NA
A830082N09Rik	135.277	0.130423	NA	3.52175	-0.072241	0.999939
A930001A20Rik	127.764	-0.0120648	NA	0.292701	-0.659554	NA
A930001C03Rik	127.764	-0.0120648	NA	0	NA	NA
A930002C04Rik	127.764	-0.0120648	NA	0.416406	1.74612	NA
A930003A15Rik	137.513	0.169619	NA	5.99182	-0.398228	0.999939
A930003O13Rik	127.764	-0.0120648	NA	0	NA	NA
A930004D18Rik	127.764	-0.0120648	NA	0.517243	2.05545	NA
A930005H10Rik	216.949	0.323382	NA	35.6144	-0.226471	0.999939
A930006I01Rik	127.764	-0.0120648	NA	0	NA	NA
A930006K02Rik	168.235	-0.671948	NA	24.4152	0.239482	0.999939
A930007I19Rik	141.229	0.0577402	NA	7.57275	-0.118773	0.999939
A930009A15Rik	130.869	0.0483762	NA	0	NA	NA
A930011G23Rik	130.268	0.0370998	NA	0.15359	-1.56957	NA
A930012L18Rik	127.764	-0.0120648	NA	0	NA	NA
A930013F10Rik	165.799	0.59517	NA	10.438	-0.45828	0.999939
A930015D03Rik	138.45	0.00185905	NA	35.7674	-0.278084	0.999939
A930016O22Rik	127.764	-0.0120648	NA	0.394888	-2.67679	NA
A930017M01Rik	127.764	-0.0120648	NA	0	NA	NA
A930018P22Rik	127.764	-0.0120648	NA	0.113897	0.239925	NA
A930019D19Rik	129.162	0.0155606	NA	0.197444	-1.9429	NA
A930024E05Rik	204.716	0.440181	NA	5.11426	-0.432863	0.999939
A930031H19Rik	127.764	-0.0120648	NA	0	NA	NA
A930033H14Rik	199.768	0.721744	NA	9.12488	-0.559284	0.999939
A930041C12Rik	139.73	0.208381	NA	3.82614	0.196099	0.999939
AA387883	127.764	-0.0120648	NA	0.206602	0.906208	NA
AA388235	220.588	-0.512406	NA	26.2512	-0.190767	0.999939
AA413626	134.303	0.11277	NA	0.488794	1.89914	NA
AA414768	165.32	0.554845	NA	3.90955	-0.559815	0.999939
AA415398	161.953	0.544247	NA	6.51986	-0.314228	0.999939
AA465934	165.422	0.589759	NA	7.6378	-0.471965	0.999939
AA467197	213.971	1.11561	NA	14.6205	1.62724	0.999939
AA536875	177.049	0.734215	NA	0	NA	NA
AA543186	127.764	-0.0120648	NA	6.23997	0.826531	0.999939
AA543401	127.764	-0.0120648	NA	0.0987221	-1.38089	NA
AA545190	127.764	-0.0120648	NA	0	NA	NA
AA619741	127.764	-0.0120648	NA	0	NA	NA
AA792892	127.764	-0.0120648	NA	0.0987221	-1.38089	NA
AA986860	136.668	0.155256	NA	2.01703	1.08987	NA
Aaas	712.927	0.531151	NA	606.616	0.0856231	0.999939
Aacs	677.903	-0.335318	0.917076	786.144	0.0350418	0.999939
Aadac	127.764	-0.0120648	NA	0	NA	NA
Aadacl2	128.738	0.00726273	NA	0	NA	NA
Aadacl3	127.764	-0.0120648	NA	0.201673	0.88274	NA
Aadat	127.764	-0.0120648	NA	0	NA	NA
Aaed1	276.688	-0.689806	0.721243	76.3213	-0.133857	0.999939
Aagab	1965.88	-0.328228	0.860527	1121.91	0.0393999	0.999939
Aak1	2085.72	0.0442286	0.990823	463.348	-0.191984	0.999939
Aamdc	287.063	-0.240167	0.939048	41.9639	-0.00774205	0.999939
Aamp	9286.37	-0.463232	0.70642	2339.77	-0.0516857	0.999939
Aanat	127.764	-0.0120648	NA	0.0987221	-1.38089	NA
Aar2	602.265	0.346551	0.893647	416.404	0.423151	0.999939
Aard	133.19	0.0923121	NA	0	NA	NA
Aars	2722.51	0.359653	0.835191	1811.83	-0.0764912	0.999939
Aars2	599.674	-0.274001	0.928659	307.304	-0.223264	0.999939
Aarsd1	1580.1	1.08832	0.50746	677.343	-0.0883166	0.999939
Aasdh	784.001	-0.380041	0.903936	81.1222	0.00923703	0.999939
Aasdhppt	407.544	0.850281	0.670433	332.884	-0.0567957	0.999939
Aass	127.764	-0.0120648	NA	0	NA	NA
Aatf	4335.89	-0.221445	0.860488	411.816	-0.175846	0.999939
Aatk	934.706	-1.52246	0.348367	781.776	0.0545836	0.999939
AB124611	974.734	-1.47382	0.420964	1603.12	0.164573	0.999939
Abat	146.965	0.326566	NA	0.302509	1.35139	NA
Abca1	1755.48	-0.0805623	0.977228	17.6529	-0.732815	0.999939
Abca12	163.238	-0.221474	NA	0	NA	NA
Abca13	426.471	-0.0801258	0.984744	807.191	-0.576071	0.263718
Abca14	134.999	0.125402	NA	0.307439	1.36822	NA
Abca15	134.581	0.117837	NA	0	NA	NA
Abca16	131.938	0.0689237	NA	0	NA	NA
Abca17	146.69	0.322253	NA	0.502068	0.805845	NA
Abca2	2477.21	-0.224258	0.906336	1483.25	-0.233356	0.999939
Abca3	985.522	1.18732	0.561676	468.073	-0.0954644	0.999939
Abca4	135.96	0.142174	NA	0.201673	0.88274	NA
Abca5	138.616	0.189294	NA	1.52614	1.24857	NA
Abca6	127.764	-0.0120648	NA	0.731325	-0.90738	NA
Abca7	3073.53	-0.58437	0.647225	3255.53	0.00572291	0.999939
Abca8a	130.049	-0.0708413	NA	0.103301	0.239925	NA
Abca8b	309.69	-0.0678105	0.983199	10.7516	-0.643862	0.999939
Abca9	514.253	-2.72055	NA	15.0415	1.18253	0.999939
Abcb10	2151.92	-0.182935	0.957992	1115.27	0.191604	0.999939
Abcb11	139.034	0.196482	NA	0.0987221	-1.38089	NA
Abcb1a	638.27	1.19945	0.419981	7.64073	0.508222	0.999939
Abcb1b	1258.83	0.489582	0.793023	139.055	0.0919332	0.999939
Abcb4	2568.01	2.27258	0.265047	7.07507	0.328393	0.999939
Abcb5	127.764	-0.0120648	NA	0	NA	NA
Abcb6	552.572	0.940006	0.644227	463.119	-0.049897	0.999939
Abcb7	1989.75	-0.280081	0.88601	1158.62	-0.124959	0.999939
Abcb8	426.985	0.156733	0.966829	572.166	-0.15313	0.999939
Abcb9	183.897	-0.841603	NA	62.2683	1.02408	0.991987
Abcc1	1352.14	-0.276788	0.915182	875.708	-0.0478836	0.999939
Abcc10	255.852	0.344346	0.884063	84.2245	-0.165672	0.999939
Abcc12	136.858	0.157901	NA	0.206602	0.906208	NA
Abcc2	166.821	0.263534	NA	60.0689	-0.110591	0.999939
Abcc3	139.59	0.20601	NA	5.55767	-1.27975	0.999939
Abcc4	2136.3	-0.0901892	NA	963.85	-0.119881	0.999939
Abcc5	1314	-0.01234	0.997386	392.518	0.0595913	0.999939
Abcc6	177.097	0.734854	NA	0.502068	0.805845	NA
Abcc8	137.785	0.174866	NA	0.499954	-0.110098	NA
Abcc9	135.138	0.127915	NA	0.816551	2.71347	NA
Abcd1	1818.8	-0.60536	0.686838	1570.33	-0.00759726	0.999939
Abcd2	621.38	-2.28657	0.126033	1114.29	-0.243081	0.999939
Abcd3	902.648	1.55037	0.288733	329.705	0.0732802	0.999939
Abcd4	230.126	0.548372	0.743624	104.225	-0.347965	0.999939
Abce1	6117.06	0.49032	0.512523	3116.85	-0.0976241	0.999939
Abcf1	15712.1	0.44718	0.548902	2159.91	-0.266439	0.999939
Abcf2	3174.35	-0.160867	0.937115	1872.06	0.0629457	0.999939
Abcf3	942.651	0.914456	0.601473	828.968	0.145021	0.999939
Abcg1	1037.67	-1.18206	0.498128	307.539	-0.430022	0.999939
Abcg2	505.311	1.79362	0.179114	39.9997	0.014167	0.999939
Abcg3	132.633	0.0819669	NA	6.08722	0.339165	0.999939
Abcg4	363.979	2.07449	0.156781	1.19967	0.363899	NA
Abcg5	127.764	-0.0120648	NA	0.201673	0.88274	NA
Abcg8	135.416	0.132927	NA	0.434396	1.80093	NA
Abhd1	130.568	0.0427412	NA	1.55624	-0.372761	NA
Abhd10	187.581	0.790834	NA	257.189	0.140258	0.999939
Abhd11	317.909	0.811976	0.60734	1155.19	0.101225	0.999939
Abhd11os	127.764	-0.0120648	NA	7.28104	0.55536	0.999939
Abhd12	755.944	0.60117	0.794483	567.339	-0.0183597	0.999939
Abhd12b	127.764	-0.0120648	NA	0.574666	-2.09125	NA
Abhd13	388.01	-1.12327	0.468573	499.271	0.0854582	0.999939
Abhd14a	318.907	0.215407	0.945452	273.078	-0.18076	0.999939
Abhd14b	283.838	-0.717247	NA	166.159	0.00332287	0.999939
Abhd15	331.083	0.261103	0.930621	280.068	0.275553	0.999939
Abhd16a	1429.62	0.573057	0.754717	965.903	0.204467	0.999939
Abhd16b	127.764	-0.0120648	NA	0.252312	-2.16629	NA
Abhd17a	529.036	-0.0365399	0.992854	2157.15	0.180899	0.999939
Abhd17b	1006.59	-0.454837	0.83783	963.405	-0.249608	0.999939
Abhd17c	499.982	-1.43977	NA	712.722	-0.0504284	0.999939
Abhd18	289.887	-1.2805	0.303579	50.4495	0.0375215	0.999939
Abhd2	878.972	0.536499	0.819824	609.71	-0.0409289	0.999939
Abhd3	127.764	-0.0120648	NA	1.11959	0.248247	NA
Abhd4	978.392	-0.121069	0.974682	517.782	-0.193958	0.999939
Abhd5	332.81	1.60762	0.115392	1469.56	0.232545	0.999939
Abhd6	194.43	0.0617131	NA	3.69785	2.33475	0.999939
Abhd8	220.65	1.01963	NA	421.626	-0.046753	0.999939
Abi1	1491.04	-0.396552	0.857932	1626.32	-0.016134	0.999939
Abi2	667.356	1.93928	0.1269	110.641	-0.507759	0.999939
Abi3	216.573	-0.434542	NA	142.966	0.448186	0.999939
Abi3bp	146.408	0.317813	NA	1.51841	0.00372433	NA
Abl1	2381.38	-0.307029	0.888953	992.859	-0.208729	0.999939
Abl2	1787.21	0.172721	0.949553	280.291	-0.271873	0.999939
Ablim1	410.195	1.92666	0.0643738	26.9341	-0.0951397	0.999939
Ablim2	136.947	0.16017	NA	0.750502	-2.6209	NA
Ablim3	132.216	0.074156	NA	0	NA	NA
Abo	127.764	-0.0120648	NA	0.817252	0.848308	NA
Abr	2327.85	-1.1076	0.315952	1389.57	0.0757071	0.999939
Abra	127.764	-0.0120648	NA	0.827146	2.74132	NA
Abracl	629.863	-0.512345	0.795491	1274.71	-0.126552	0.999939
Abt1	665.971	0.229309	0.934482	578.315	-0.0707791	0.999939
Abtb1	608.424	-0.556107	0.822012	1208.25	0.166868	0.999939
Abtb2	153.155	0.269868	NA	38.9406	0.306965	0.999939
Acaa1a	673.408	-2.20036	0.0733339	1161.72	-0.0635512	0.999939
Acaa1b	240.162	-1.13787	0.34456	125.003	-0.216802	0.999939
Acaa2	1280.01	-0.40526	0.835523	1281.35	-0.0776749	0.999939
Acaca	1254.52	0.420144	0.804691	400.721	-0.00271228	0.999939
Acacb	253.565	1.43649	0.219069	83.5918	-0.330113	0.999939
Acad10	163.8	0.568952	NA	106.295	0.348629	0.999939
Acad11	453.095	-0.249761	0.948858	222.709	0.10928	0.999939
Acad12	138.616	0.189294	NA	76.6942	-0.0207223	0.999939
Acad8	363.466	-1.05348	0.512594	245.657	-0.173864	0.999939
Acad9	669.992	1.90144	0.151575	669.334	-0.145032	0.999939
Acadl	3312.35	-0.0415299	0.983199	805.752	0.0723406	0.999939
Acadm	1343.32	-0.20654	0.945028	518.74	-0.000825841	0.999939
Acads	782.534	-0.0349011	0.993677	1592.01	-0.0487386	0.999939
Acadsb	921.298	0.403698	0.888327	623.276	-0.132329	0.999939
Acadvl	1286.74	0.355349	0.894121	1312.18	-0.0934791	0.999939
Acan	141.817	0.243489	NA	0	NA	NA
Acap1	2783.79	-0.76636	0.529048	3512.17	-0.0128455	0.999939
Acap2	1149.57	-0.318112	0.894128	993.774	0.0415772	0.999939
Acap3	792.24	-0.248629	0.945452	574.901	0.120281	0.999939
Acat1	2186.58	-0.161659	0.958586	916.286	0.187623	0.999939
Acat2	850.893	-0.409981	0.887081	497.745	0.193625	0.999939
Acat3	217.662	0.898595	NA	112.805	0.0927612	0.999939
Acbd3	3325.41	-0.440013	0.69014	769.59	-0.0253171	0.999939
Acbd4	309.155	1.39921	0.24244	73.8345	-0.394376	0.999939
Acbd5	495.127	-0.186726	0.95836	181.772	-0.0941055	0.999939
Acbd6	340.186	1.68122	0.152469	707.52	0.234351	0.999939
Acbd7	127.764	-0.0120648	NA	0.113897	0.239925	NA
Accs	365.411	-1.22307	0.471621	181.848	-0.146059	0.999939
Accsl	142.095	0.248105	NA	0	NA	NA
Acd	1170.9	0.121409	0.970602	885.202	-0.023952	0.999939
Ace	128.764	0.00759842	NA	0.254426	-0.848231	NA
Ace2	127.764	-0.0120648	NA	0.581936	2.13935	NA
Ace3	142.142	-0.0509421	NA	0.100836	0.239925	NA
Acer1	127.764	-0.0120648	NA	31.5937	0.342034	0.999939
Acer2	128.598	0.00451801	NA	5.35983	-1.37438	0.999939
Acer3	750.85	-0.573438	0.834175	750.158	0.0692823	0.999939
Ache	218.479	1.15608	NA	2.33959	0.191886	NA
Acin1	25199.4	-0.383966	0.542277	4103.87	-0.148751	0.999939
Ackr1	128.32	-0.000987751	NA	0	NA	NA
Ackr2	138.309	0.183161	NA	0.699298	0.420683	NA
Ackr3	127.764	-0.0120648	NA	0	NA	NA
Ackr4	128.181	-0.00374881	NA	2.94703	-1.24653	0.999939
Acly	3739.69	-0.0756173	0.975589	3502.53	-0.0363226	0.999939
Acmsd	175.347	0.714397	NA	0.507348	-0.0849171	NA
Acnat1	127.764	-0.0120648	NA	0.309904	1.37657	NA
Acnat2	127.764	-0.0120648	NA	0	NA	NA
Aco1	785.72	0.295568	0.923288	534.641	-0.0878674	0.999939
Aco2	2944.5	0.482147	0.781665	3612.4	-0.0382648	0.999939
Acod1	207.764	-1.30724	NA	2.39714	-4.35486	NA
Acot1	364.718	-1.46446	NA	110.367	-0.514603	0.999939
Acot10	426.43	-0.22263	0.949553	441.237	-0.255652	0.999939
Acot11	529.015	1.43961	0.432868	134.766	0.242233	0.999939
Acot12	153.621	0.426608	NA	0.0987221	-1.38089	NA
Acot13	963.722	-0.460278	0.846479	155.181	0.125614	0.999939
Acot2	296.04	0.698186	0.684246	80.7248	-0.758057	0.935729
Acot3	218.621	1.1572	NA	0.410481	-1.63833	NA
Acot4	127.764	-0.0120648	NA	1.34668	-3.48123	NA
Acot5	127.764	-0.0120648	NA	0.300395	-0.0167382	NA
Acot6	128.32	-0.000987751	NA	1.4594	-0.322909	NA
Acot7	2132.31	-1.03928	0.235437	1262.92	-0.063673	0.999939
Acot8	196.317	0.15509	NA	292.388	0.102051	0.999939
Acot9	705.217	-0.169959	0.965335	541.881	-0.155578	0.999939
Acox1	1322.62	-0.738664	0.717201	512.534	-0.157336	0.999939
Acox2	131.938	0.0689237	NA	0.449219	-0.848231	NA
Acox3	1194.67	-2.0514	0.0717839	468.981	-0.0543033	0.999939
Acoxl	131.659	0.0636711	NA	4.86466	0.430599	0.999939
Acp1	505.928	1.86646	0.184299	385.574	-0.151162	0.999939
Acp2	720.453	-1.31753	0.304939	447.968	-0.112623	0.999939
Acp5	185.741	0.833446	NA	311.531	-0.509892	0.999939
Acp6	462.265	-0.678716	0.790791	444.895	0.134669	0.999939
Acp7	128.598	0.00451801	NA	0.504182	2.02156	NA
Acpp	137.503	0.169946	NA	69.0037	-0.410837	0.999939
Acpt	184.558	-0.884441	NA	0	NA	NA
Acr	134.303	0.11277	NA	0	NA	NA
Acrbp	324.604	-0.542132	0.786933	27.9727	0.381841	0.999939
Acrv1	127.764	-0.0120648	NA	0	NA	NA
Acsbg1	159.745	0.51357	NA	0.550056	-0.12969	NA
Acsbg2	129.712	0.0263248	NA	0.252312	-2.16629	NA
Acsf2	807.342	-0.309217	0.925451	258.442	-0.540401	0.999939
Acsf3	239.56	1.33109	0.192643	222.597	-0.223741	0.999939
Acsl1	1564.3	-0.226967	0.915502	1302.95	0.188518	0.999939
Acsl3	844.812	0.0702776	0.983581	134.576	-0.288415	0.999939
Acsl4	1599.19	-0.0398119	0.987659	620.242	-0.222016	0.999939
Acsl5	4355.47	0.141076	0.936272	1939.95	-0.0650581	0.999939
Acsl6	168.876	0.634701	NA	0.90893	-0.170896	NA
Acsm1	145.852	0.309007	NA	0.100836	0.239925	NA
Acsm2	128.052	-0.0195868	NA	0	NA	NA
Acsm3	128.478	0.00200729	NA	1.98118	0.352252	NA
Acsm4	127.764	-0.0120648	NA	0.103301	0.239925	NA
Acsm5	127.764	-0.0120648	NA	0	NA	NA
Acss1	1197.65	0.75284	0.724797	109.585	-0.198154	0.999939
Acss2	255.716	0.880704	0.56932	112.46	-0.0863177	0.999939
Acss2os	127.764	-0.0120648	NA	0.197444	-1.9429	NA
Acss3	131.52	0.0610372	NA	0	NA	NA
Acta1	135.023	0.0934909	NA	2.49961	0.668735	0.999939
Acta2	128.049	-0.00641969	NA	9.83818	-0.46263	0.999939
Actb	65372.1	-0.332338	0.564029	64270.1	-0.0132335	0.999939
Actbl2	127.764	-0.0120648	NA	0	NA	NA
Actc1	147.803	0.333688	NA	0.254426	-0.848231	NA
Actg1	19003	0.126248	0.925279	22961.8	-0.000251925	0.999939
Actg2	127.764	-0.0120648	NA	0.202023	-0.659554	NA
Actl10	127.764	-0.0120648	NA	0.355263	-0.205419	NA
Actl11	127.764	-0.0120648	NA	0.204138	0.894515	NA
Actl6a	1822.07	-0.0943608	0.968431	856.763	0.0228882	0.999939
Actl6b	134.721	0.120363	NA	0.113897	0.239925	NA
Actl7a	127.764	-0.0120648	NA	0.852193	-2.62083	NA
Actl7b	128.042	-0.00651533	NA	1.69266	1.28188	NA
Actl9	127.764	-0.0120648	NA	0	NA	NA
Actn1	323.44	1.38128	0.257046	721.656	0.0335574	0.999939
Actn2	130.606	0.0432328	NA	0.400581	1.63869	NA
Actn3	127.764	-0.0120648	NA	2.6606	-0.0848744	0.999939
Actn4	5407.01	0.30338	0.853228	6079.72	0.17393	0.999939
Actr10	554.672	0.0500448	0.990976	732.066	0.0262969	0.999939
Actr1a	1545.13	-0.290187	0.934111	2367.77	0.103905	0.999939
Actr1b	1027.99	-0.0681976	0.980495	806.512	0.19996	0.999939
Actr2	4857.79	-0.401273	0.716838	5505.93	-0.0265338	0.999939
Actr3	7301.57	-0.312265	0.801265	10008.9	0.138908	0.999939
Actr3b	127.764	-0.0120648	NA	2.22267	-0.617166	NA
Actr5	649.512	0.263794	0.934111	435.01	0.0151709	0.999939
Actr6	437.708	2.013	0.100774	215.075	-0.0021382	0.999939
Actr8	655.02	-0.70951	0.741145	442.365	-0.0346791	0.999939
Actrt1	127.764	-0.0120648	NA	0	NA	NA
Actrt2	127.764	-0.0120648	NA	0	NA	NA
Actrt3	127.764	-0.0120648	NA	0	NA	NA
Acvr1	262.377	0.897757	0.594309	29.6125	-0.324726	0.999939
Acvr1b	531.262	0.280079	0.934111	309.632	0.224294	0.999939
Acvr1c	127.764	-0.0120648	NA	0.449756	-2.80773	NA
Acvr2a	195.212	0.287739	NA	23.7758	0.0643224	0.999939
Acvr2b	205.144	0.230101	NA	40.4691	-0.300411	0.999939
Acvrl1	132.633	0.0819669	NA	16.0609	-0.366683	0.999939
Acy1	467.192	-0.371014	0.884532	627.191	0.0130962	0.999939
Acy3	157.192	-0.257414	NA	47.7544	-0.656693	0.999939
Acyp1	321.957	0.0991667	0.977228	321.167	-0.151819	0.999939
Acyp2	147.626	0.336306	NA	42.9551	-0.398166	0.999939
Ada	445.055	-0.289789	0.91881	1120.65	0.174357	0.999939
Adad1	128.877	0.010002	NA	0	NA	NA
Adad2	128.042	-0.00651533	NA	0	NA	NA
Adal	428.051	1.05649	0.468573	157.793	0.185489	0.999939
Adam10	3412.99	-0.271845	0.901594	1984.8	-0.0841824	0.999939
Adam11	272.447	-1.30962	0.311462	21.2741	-0.959948	0.999939
Adam12	129.572	0.0236177	NA	16.132	-1.52919	0.999939
Adam15	646.136	-0.385227	0.900365	1203.13	-0.104781	0.999939
Adam17	2943.12	-0.686795	0.848149	569.921	-0.036663	0.999939
Adam18	131.799	0.0663	NA	0	NA	NA
Adam19	149.052	0.358922	NA	2.04269	-0.500567	NA
Adam1a	254.407	1.44261	0.180623	14.1779	0.89851	0.999939
Adam1b	165.671	0.593021	NA	4.19245	1.11596	0.999939
Adam2	127.903	-0.00928732	NA	0	NA	NA
Adam20	127.764	-0.0120648	NA	0	NA	NA
Adam21	134.581	0.117837	NA	0.945271	1.24986	NA
Adam22	215.706	1.13134	NA	5.10737	0.189279	0.999939
Adam23	127.764	-0.0120648	NA	1.08747	0.692151	NA
Adam24	127.764	-0.0120648	NA	0.201673	0.88274	NA
Adam25	127.764	-0.0120648	NA	0	NA	NA
Adam26a	127.764	-0.0120648	NA	0	NA	NA
Adam26b	127.764	-0.0120648	NA	0.103301	0.239925	NA
Adam28	127.764	-0.0120648	NA	0.305325	0.00672977	NA
Adam29	127.764	-0.0120648	NA	0	NA	NA
Adam3	127.764	-0.0120648	NA	2.05283	-1.43225	NA
Adam30	148.397	0.348835	NA	0.499954	-0.110098	NA
Adam32	127.764	-0.0120648	NA	0.113897	0.239925	NA
Adam33	141.26	0.234211	NA	0.193979	0.239925	NA
Adam34	127.764	-0.0120648	NA	0	NA	NA
Adam39	127.764	-0.0120648	NA	0	NA	NA
Adam4	155.198	0.432763	NA	4.68438	-0.171248	0.999939
Adam5	127.764	-0.0120648	NA	0	NA	NA
Adam6a	127.764	-0.0120648	NA	0	NA	NA
Adam6b	127.764	-0.0120648	NA	0	NA	NA
Adam7	145.712	0.306796	NA	0	NA	NA
Adam8	192.308	0.113638	NA	32.5913	-0.118573	0.999939
Adam9	327.617	0.614302	0.765912	174.374	-0.174108	0.999939
Adamdec1	127.764	-0.0120648	NA	0	NA	NA
Adamts1	130.268	0.0370998	NA	12.5514	-2.6425	0.782417
Adamts10	1222.12	0.358705	0.90375	396.464	0.0234713	0.999939
Adamts12	150.192	-0.505435	NA	0.100836	0.239925	NA
Adamts13	143.904	0.277751	NA	0.506738	-1.96698	NA
Adamts14	127.764	-0.0120648	NA	0.499303	0.726425	NA
Adamts15	164.841	-0.480797	NA	0.103301	0.239925	NA
Adamts16	143.764	-0.380438	NA	0.491259	1.90641	NA
Adamts17	162.827	0.555986	NA	0.63581	-0.430369	NA
Adamts18	127.764	-0.0120648	NA	0	NA	NA
Adamts19	128.042	-0.00651533	NA	0.100836	0.239925	NA
Adamts2	127.764	-0.0120648	NA	0.607484	2.28864	NA
Adamts20	142.512	0.255001	NA	0.455587	1.8631	NA
Adamts3	248.158	1.3968	0.189487	14.7995	0.916407	0.999939
Adamts4	127.764	-0.0120648	NA	1.30869	0.397693	NA
Adamts5	144.321	0.284507	NA	7.64379	-0.406954	0.999939
Adamts6	314.484	-0.0877628	0.978554	25.2447	-0.0171263	0.999939
Adamts7	191.637	-0.496563	NA	0.90109	-1.8502	NA
Adamts8	127.764	-0.0120648	NA	0.0987221	-1.38089	NA
Adamts9	129.155	0.0154644	NA	0.103301	0.239925	NA
Adamtsl1	160.741	-0.438333	NA	1.38798	-1.15122	NA
Adamtsl2	228.877	1.24493	NA	0.113897	0.239925	NA
Adamtsl3	129.99	0.0317229	NA	4.69062	0.525549	0.999939
Adamtsl4	150.443	0.380095	NA	51.1228	0.1421	0.999939
Adamtsl5	135.257	0.129566	NA	0.705855	2.50001	NA
Adap1	927.246	-1.17591	0.305547	2229.11	0.181679	0.999939
Adap2	150.906	-0.518678	NA	1.31304	3.38984	NA
Adar	2824.8	-0.497668	0.706656	1080.48	0.03402	0.999939
Adarb1	289.781	1.30189	NA	3.84133	-0.192426	0.999939
Adarb2	127.764	-0.0120648	NA	0.670645	-3.21497	NA
Adat1	182.389	-0.0455387	NA	56.36	0.317528	0.999939
Adat2	248.198	0.899755	0.507775	128.186	-0.141307	0.999939
Adat3	144.46	0.286751	NA	64.141	0.194955	0.999939
Adck1	342.533	0.0110214	0.998082	192.527	-0.384693	0.999939
Adck2	301	1.2614	0.34247	491.121	0.265517	0.999939
Adck5	347.959	0.800604	0.693742	256.327	-0.037034	0.999939
Adcy1	165.854	0.365744	NA	0	NA	NA
Adcy10	133.747	0.102579	NA	0.554821	-0.327206	NA
Adcy2	133.329	0.0948861	NA	0.201673	0.88274	NA
Adcy3	302.032	-0.48865	0.845852	53.9056	-0.315211	0.999939
Adcy4	143.798	0.275022	NA	17.2318	0.70634	0.999939
Adcy5	139.511	0.204545	NA	0.212619	-0.659554	NA
Adcy6	1253.11	2.37637	0.0333126	30.7211	-0.654304	0.999939
Adcy7	2661	-0.420661	0.781948	1300.5	-0.0234051	0.999939
Adcy8	137.086	0.16262	NA	0.100836	0.239925	NA
Adcy9	909.991	0.0435749	0.988076	113.278	0.159504	0.999939
Adcyap1	127.764	-0.0120648	NA	0	NA	NA
Adcyap1r1	132.216	0.074156	NA	0.100836	0.239925	NA
[truncated: 22,533 more rows]
