# Supplementary material for: PHF6 suppresses self-renewal of leukemic stem cells in AML
Source: Leukemia. Author manuscript; Available in PMC 2024 Sep 1. (PMC11347380; doi:10.1038/s41375-024-02340-5)
Supplement: Table S3 [file NIHMS2009447-supplement-Table_S3.xlsx]

## Sheet: RNA-Seq results
Table S3 - RNA-Seq in THP1 human cell line
RNA-Seq Gene transcript changes: Log2 Fold Change and adjusted p-values (FDR) for all genes after DESeq analysis of all RNA-Sequencing experiments
Differentially Expressed Genes: All genes with adjusted p-values (FDR) less that 0.05 were considered differentially expressed
	THP1 PHF6KO and Wildtype cells
	PHF6KO (n=4) v/s Wildtype (n=5)
Genes	baseMean	log2FoldChange	FDR
A1BG	85.2618	-0.499422	0.00418912
A1BG-AS1	32.6811	-0.45524	0.192668
A1CF	0	NA	NA
A2M	109.387	0.646494	0.00986406
A2M-AS1	62.5619	0.0280076	0.94137
A2ML1	2.9089	-1.43922	NA
A2MP1	0.077622	0.486343	NA
A3GALT2	0	NA	NA
A4GALT	897.452	-0.141683	0.420407
A4GNT	4.87597	0.209368	NA
AA06	0	NA	NA
AAAS	1147.16	-0.091636	0.319016
AACS	853.263	-0.272217	0.0341144
AACSP1	4.70944	1.0301	NA
AADAC	0	NA	NA
AADACL2	0	NA	NA
AADACL2-AS1	0	NA	NA
AADACL3	0	NA	NA
AADACL4	0	NA	NA
AADACP1	0	NA	NA
AADAT	57.4178	0.527559	0.0815092
AAED1	426.983	0.110602	0.299268
AAGAB	1246.07	-0.166588	0.0869111
AAK1	2296.49	-0.295111	1.36958e-05
AAMDC	274.848	0.200297	0.175864
AAMP	2162.64	-0.0391658	0.656931
AANAT	0.620949	0.922842	NA
AAR2	999.214	-0.0409399	0.604199
AARD	12.0549	0.536049	0.317129
AARS	4938.82	0.171681	0.115973
AARS2	1924.47	-0.0256419	0.837723
AARSD1	1.90293	-0.692391	NA
AASDH	553.444	0.0581514	0.549256
AASDHPPT	2059.13	0.0367826	0.679528
AASS	162.999	-0.000159865	0.999723
AATBC	155.649	-0.687921	0.0018972
AATF	1927.23	0.0535766	0.513661
AATK	117.319	-0.0666491	0.771156
AATK-AS1	0.471504	-0.645843	NA
ABALON	9.52481	-0.119038	NA
ABAT	316.175	-0.108637	0.530289
ABCA1	1165.24	-0.792382	0.00363819
ABCA10	5.91619	0.346983	NA
ABCA11P	223.201	-0.0997392	0.480905
ABCA12	16.5474	-0.0923185	0.883093
ABCA13	5.26897	-0.25775	NA
ABCA17P	29.361	0.0550882	0.907314
ABCA2	5319.28	-0.205295	0.143559
ABCA3	368.43	-0.159264	0.273498
ABCA4	0	NA	NA
ABCA5	245.244	0.00547971	0.976078
ABCA6	3.87283	-0.131586	NA
ABCA7	2369.32	-0.0533326	0.833535
ABCA8	0.400858	-0.0872991	NA
ABCA9	1.48004	0.363671	NA
ABCA9-AS1	0	NA	NA
ABCB1	16.5084	1.05155	0.0341537
ABCB10	2106.3	-0.0925713	0.270546
ABCB11	57.3324	-0.238811	0.455366
ABCB4	182.177	-0.139443	0.433425
ABCB5	0	NA	NA
ABCB6	83.7678	-0.372245	0.0929232
ABCB7	942.058	0.246256	0.00717343
ABCB8	435.162	0.0166753	0.922048
ABCB9	86.9761	-0.271176	0.284418
ABCC1	1273.57	0.0826115	0.506441
ABCC10	591.248	-0.318284	0.00386838
ABCC11	3.88823	-0.189161	NA
ABCC12	0	NA	NA
ABCC13	0	NA	NA
ABCC2	16.2934	0.23587	0.677787
ABCC3	13.9129	0.158406	0.809749
ABCC4	519.982	0.103367	0.443332
ABCC5	400.376	0.119151	0.238778
ABCC5-AS1	0.107552	0.486343	NA
ABCC6	813.225	0.0913553	0.467665
ABCC6P1	103.248	0.285277	0.147118
ABCC6P2	79.0922	0.119499	0.695112
ABCC8	0	NA	NA
ABCC9	0.233724	-1.24487	NA
ABCD1	1209.34	-0.398748	0.000191219
ABCD2	117.988	0.0529859	0.831847
ABCD3	1779.27	0.251924	0.00707223
ABCD4	780.92	0.0802714	0.529524
ABCE1	5135.96	0.07801	0.539911
ABCF1	1495.05	0.0579485	0.516311
ABCF2	2634.36	-0.024712	0.845054
ABCF3	1053.66	-0.0514503	0.660283
ABCG1	39.4013	-1.07961	0.0552062
ABCG2	1.55008	1.00429	NA
ABCG4	1.38566	0.351587	NA
ABCG5	0.372876	-0.0939225	NA
ABCG8	0	NA	NA
ABHD1	21.2611	-0.225939	0.637585
ABHD10	1038.73	0.285864	0.000110245
ABHD11	322.847	0.00697307	0.970834
ABHD11-AS1	8.56244	0.227345	NA
ABHD12	1137.87	0.145047	0.0479977
ABHD12B	35.1151	-0.0308388	0.950995
ABHD13	658.605	0.00381389	0.980364
ABHD14A	248.154	-0.193482	0.293813
ABHD14A-ACY1	0	NA	NA
ABHD14B	1634.45	0.0316385	0.756341
ABHD15	1625.62	-0.137776	0.0578105
ABHD16A	1454.71	-0.174473	0.0991973
ABHD16B	79.3528	-0.0443716	0.872966
ABHD17A	973.606	-0.484816	3.63929e-09
ABHD17B	1240.64	0.173708	0.00765293
ABHD17C	538.369	0.059366	0.663383
ABHD18	685.821	0.125356	0.12102
ABHD2	2986.09	-0.0722786	0.323303
ABHD3	1262.16	0.126565	0.244293
ABHD4	122.88	0.209687	0.525899
ABHD5	385.738	0.0023651	0.990374
ABHD6	162.963	-0.167639	0.315625
ABHD8	411.697	-0.429108	1.61479e-05
ABI1	2392.27	-0.124729	0.0156453
ABI2	1618.92	0.205415	0.0912343
ABI3	13.9784	0.113294	0.856168
ABI3BP	7.70491	0.246181	NA
ABL1	1506.86	0.0400362	0.66094
ABL2	346.392	0.327777	0.0505811
ABLIM1	0	NA	NA
ABLIM2	20.2208	0.0886401	0.868689
ABLIM3	2.72052	1.74715	NA
ABO	0	NA	NA
ABR	2336.3	-0.0692398	0.311537
ABRA	0.761261	-0.180677	NA
ABRACL	3042.16	0.125711	0.142675
ABT1	415.796	-0.0153228	0.912392
ABTB1	423.571	-0.118807	0.738746
ABTB2	170.04	-0.994984	3.4823e-13
ACAA1	977.556	-0.127679	0.336151
ACAA2	849.553	0.0367551	0.762471
ACACA	3478.78	-0.0471269	0.55339
ACACB	462.339	-0.0962802	0.482343
ACAD10	1319.15	-0.0196385	0.87112
ACAD11	0	NA	NA
ACAD8	756.124	-0.0011864	0.993834
ACAD9	1478.08	0.0469335	0.629377
ACADL	0.155244	1.05436	NA
ACADM	5336.36	0.186116	1.73942e-06
ACADS	470.644	-0.098767	0.501218
ACADSB	744.385	0.143882	0.166704
ACADVL	6198.67	0.0390072	0.781808
ACAN	0.0846767	0.486343	NA
ACAP1	39.0571	-0.456748	0.432953
ACAP2	4384.2	0.0652942	0.301041
ACAP3	868.75	-0.196225	0.10695
ACAT1	2665.32	0.172452	0.0302251
ACAT2	1628.54	-0.00204061	0.981722
ACBD3	1916.28	0.0251916	0.802721
ACBD4	308.339	-0.144077	0.450782
ACBD5	765.77	0.0914877	0.392598
ACBD6	370.672	0.0822205	0.519738
ACBD7	51.0218	0.141487	0.632677
ACBD7-DCLRE1CP1	0	NA	NA
ACCS	1366.35	0.109931	0.517991
ACCSL	0	NA	NA
ACD	591.95	-0.16223	0.0703411
ACE	183.002	0.0543159	0.837315
ACE2	0.351733	0.491307	NA
ACER1	0.949872	-0.102164	NA
ACER2	89.5874	-0.0361209	0.900379
ACER3	747.222	-0.121387	0.315625
ACHE	0.56744	-0.113866	NA
ACIN1	6495.25	0.0094658	0.910836
ACKR1	0	NA	NA
ACKR2	94.8178	0.0205321	0.95108
ACKR3	3.47027	0.263284	NA
ACKR4	3.64985	0.490581	NA
ACLY	9441.87	-0.0971826	0.088637
ACMSD	3.00969	0.497495	NA
ACO1	891.856	-0.1052	0.348062
ACO2	2337.39	-0.0593145	0.49847
ACOD1	0.299104	0.490724	NA
ACOT1	406.919	-0.134778	0.430889
ACOT11	452.151	0.204585	0.0498266
ACOT12	0.377966	-1.07815	NA
ACOT13	375.771	0.258672	0.00349193
ACOT2	688.068	-0.0915935	0.486151
ACOT4	297.952	-0.0741444	0.607772
ACOT6	1.06427	-0.918369	NA
ACOT7	925.576	0.032801	0.794457
ACOT8	403.46	-0.205389	0.06943
ACOT9	655.787	-0.0812896	0.364847
ACOX1	1357.21	-0.0126513	0.909944
ACOX2	2.90358	-0.497172	NA
ACOX3	525.07	-0.220471	0.0553605
ACOXL	5.51644	-0.0782173	NA
ACP1	1749.78	0.0390501	0.688537
ACP2	505.045	-0.14801	0.189533
ACP5	2.87466	0.0442207	NA
ACP6	289.78	-0.118964	0.396083
ACP7	0	NA	NA
ACPP	549.836	0.468082	0.00479377
ACPT	7.55909	-0.295265	NA
ACR	0	NA	NA
ACRBP	344.616	0.208714	0.0801593
ACRV1	21.9854	0.237192	0.631585
ACSBG1	5.66063	-0.421347	NA
ACSBG2	65.9469	0.0964573	0.775315
ACSF2	485.931	-0.185055	0.214642
ACSF3	559.73	0.0358322	0.79059
ACSL1	994.664	-0.509506	1.16823e-10
ACSL3	3634.15	-0.0524902	0.517991
ACSL4	4354.99	-0.0192801	0.785112
ACSL5	1722.83	-0.120508	0.0964586
ACSL6	1.95582	-0.116436	NA
ACSM1	0	NA	NA
ACSM2A	0	NA	NA
ACSM2B	0	NA	NA
ACSM3	17.1531	0.0560435	0.932925
ACSM4	40.7111	-0.114382	0.764665
ACSM5	0.648989	0.285096	NA
ACSM6	0.29172	-0.667796	NA
ACSS1	690.551	0.508427	0.00850716
ACSS2	862.469	0.00132737	0.993678
ACSS3	160.782	0.222788	0.455439
ACTA1	3.97893	0.0253821	NA
ACTA2	49.7829	-0.0243805	0.948398
ACTA2-AS1	0	NA	NA
ACTB	212142	-0.271383	8.73036e-07
ACTBL2	0	NA	NA
ACTC1	0	NA	NA
ACTG1	78991.7	-0.227662	8.22987e-09
ACTG1P17	14.2012	0.117733	0.850888
ACTG1P20	61.9498	0.225043	0.379645
ACTG1P4	2.06745	0.908771	NA
ACTG2	0.101755	-0.667799	NA
ACTL10	18.8014	0.0480294	0.940993
ACTL6A	2769.15	-0.0273562	0.853934
ACTL6B	0.422105	-0.086625	NA
ACTL7A	0.107552	0.486343	NA
ACTL7B	0.414617	-1.18593	NA
ACTL8	0.560292	-0.259553	NA
ACTL9	0	NA	NA
ACTN1	12320.4	-0.300946	1.8192e-05
ACTN1-AS1	4.57541	-0.174159	NA
ACTN2	0.507797	-0.656306	NA
ACTN3	0.746517	-0.150063	NA
ACTN4	8215.93	-0.198596	4.26478e-05
ACTR10	927.576	0.0741319	0.451673
ACTR1A	1910.01	-0.0844298	0.202144
ACTR1B	1526.52	-0.147878	0.120098
ACTR2	45923.3	-0.0835682	0.118509
ACTR3	13913.8	-0.0865476	0.0850382
ACTR3B	286.84	0.0470414	0.802275
ACTR3BP2	0	NA	NA
ACTR3BP5	0	NA	NA
ACTR3C	19.6612	0.116355	0.863193
ACTR5	270.418	0.00800735	0.968655
ACTR6	655.395	-0.0261782	0.791361
ACTR8	876.514	-0.0488861	0.560328
ACTRT1	0	NA	NA
ACTRT2	0	NA	NA
ACTRT3	69.0147	0.128059	0.630301
ACVR1	136.153	0.00566003	0.980789
ACVR1B	326.394	-0.269414	0.0187529
ACVR1C	29.6124	-0.324388	0.511147
ACVR2A	69.5413	0.64846	0.000513149
ACVR2B	299.777	0.0538441	0.70177
ACVR2B-AS1	10.3104	-0.229958	NA
ACVRL1	334.144	-0.528517	3.30112e-05
ACY1	39.9531	-0.00458	0.992719
ACY3	16.4994	0.348166	0.612597
ACYP1	234.694	0.306064	0.0466648
ACYP2	143.383	-0.11777	0.658399
ADA	241.376	0.219086	0.086542
ADAD1	0	NA	NA
ADAD2	3.6353	0.249652	NA
ADAL	593.942	0.179838	0.0269916
ADAM10	5216.81	0.0244322	0.802682
ADAM11	83.9043	0.103055	0.700304
ADAM12	1.87115	2.23411	NA
ADAM15	3667.84	-0.0897975	0.184038
ADAM17	1768.38	0.146512	0.0324069
ADAM18	0	NA	NA
ADAM19	6.07301	-0.156424	NA
ADAM1A	101.145	0.163199	0.4332
ADAM2	0	NA	NA
ADAM20	0.29647	1.63287	NA
ADAM20P1	0.800988	0.643268	NA
ADAM21	1.63004	1.62168	NA
ADAM21P1	0.107552	0.486343	NA
ADAM22	330.584	0.457942	0.000218546
ADAM23	0.215105	1.06888	NA
ADAM28	51.8361	1.05195	0.0247753
ADAM29	0	NA	NA
ADAM30	0	NA	NA
ADAM32	1.14717	0.235238	NA
ADAM33	3.01598	0.0316995	NA
ADAM3A	0	NA	NA
ADAM5	0	NA	NA
ADAM6	0	NA	NA
ADAM7	0	NA	NA
ADAM8	96.667	0.122544	0.679165
ADAM9	804.763	0.437964	9.61168e-10
ADAMDEC1	26.5859	0.556761	0.259732
ADAMTS1	908.89	0.377372	0.0120022
ADAMTS10	48.2638	1.29445	0.00973684
ADAMTS12	1.21782	1.60724	NA
ADAMTS13	198.079	-0.0236741	0.941793
ADAMTS14	27.803	0.534305	0.152043
ADAMTS15	153.709	-0.0936406	0.721348
ADAMTS16	0	NA	NA
ADAMTS17	42.4078	-0.00133622	0.998282
ADAMTS18	3.17527	-0.665493	NA
ADAMTS19	0	NA	NA
ADAMTS19-AS1	0.107552	0.486343	NA
ADAMTS2	1781.09	-0.439992	0.00579654
ADAMTS20	0	NA	NA
ADAMTS3	12.1662	1.88499	0.00395382
ADAMTS4	136.279	-0.50561	0.611423
ADAMTS5	5.2751	0.362753	NA
ADAMTS6	29.7787	0.28675	0.429386
ADAMTS7	16.4381	-0.177087	0.751595
ADAMTS7P1	0.962132	0.457692	NA
ADAMTS8	26.4756	0.250696	0.552724
ADAMTS9	56.76	-0.391481	0.109044
ADAMTS9-AS1	0	NA	NA
ADAMTS9-AS2	0	NA	NA
ADAMTSL1	0	NA	NA
ADAMTSL2	20.2788	-0.503498	0.234944
ADAMTSL3	0	NA	NA
ADAMTSL4	860.285	0.354121	0.0541166
ADAMTSL4-AS1	4.82111	0.830848	NA
ADAMTSL5	128.56	-0.202034	0.364319
ADAP1	1353.2	-0.345347	0.000372754
ADAP2	227.395	0.00430691	0.987038
ADAR	8269.34	-0.00830197	0.934708
ADARB1	360.866	-0.154161	0.270344
ADARB2	0	NA	NA
ADARB2-AS1	0	NA	NA
ADAT1	1100.21	0.047088	0.649099
ADAT2	710.704	0.293112	0.00310006
ADAT3	55.4538	-0.694222	0.00688932
ADCK1	187.241	-0.151687	0.312892
ADCK2	756.584	-0.162079	0.110572
ADCK5	548.674	-0.169937	0.196451
ADCY1	923.679	-0.235574	0.000600771
ADCY10	2.77696	2.13592	NA
ADCY10P1	16.0889	0.197688	0.734402
ADCY2	0.219597	-0.0907258	NA
ADCY3	1536.86	-0.0531903	0.593717
ADCY4	138.078	-0.163352	0.633026
ADCY5	2.67214	0.203563	NA
ADCY6	257.92	-0.141263	0.398859
ADCY7	3298.82	-0.207352	0.100962
ADCY8	0	NA	NA
ADCY9	3880.53	-0.0138211	0.909969
ADCYAP1	0	NA	NA
ADCYAP1R1	0	NA	NA
ADD1	3759.82	-0.0877602	0.101446
ADD2	761.291	-0.569818	6.80399e-06
ADD3	1060.06	0.201284	0.0790481
ADD3-AS1	0.603482	0.868059	NA
ADGB	4.68528	1.36334	NA
ADGRA1	0	NA	NA
ADGRA1-AS1	0	NA	NA
ADGRA2	4571.31	-0.393024	8.10701e-09
ADGRA3	1566.36	0.215887	0.391212
ADGRB1	110.263	-0.226059	0.574879
ADGRB2	24.9767	-0.373404	0.374685
ADGRB3	31.1721	1.34139	8.68498e-05
ADGRD1	9.60068	0.091101	NA
ADGRE1	10.6999	0.788192	0.223475
ADGRE2	439.652	-0.309016	0.0900368
ADGRE3	0.504148	1.44553	NA
ADGRE4P	15.0459	-0.0324376	0.967274
ADGRE5	1555.01	-0.484963	0.000132787
ADGRF1	0.299445	-0.667796	NA
ADGRF2	0.102162	-0.667799	NA
ADGRF3	54.2818	-0.100745	0.761308
ADGRF4	0	NA	NA
ADGRF5	0.117435	0.486343	NA
ADGRG1	0.500728	-0.63708	NA
ADGRG2	4.54173	0.603603	NA
ADGRG3	1.4352	1.89843	NA
ADGRG4	0.101755	-0.667799	NA
ADGRG5	497.103	0.0125001	0.968451
ADGRG6	367.513	0.254465	0.013778
ADGRG7	0.18609	1.06887	NA
ADGRL1	731.425	-0.0597885	0.636139
ADGRL2	9378.12	0.258718	0.0464953
ADGRL3	2934.26	0.254077	0.0399775
ADGRL3-AS1	0	NA	NA
ADGRL4	0	NA	NA
ADGRV1	0.105289	-0.667799	NA
ADH1A	0.215105	1.06888	NA
ADH1B	0	NA	NA
ADH1C	1.07144	-1.03508	NA
ADH4	0.322657	1.74995	NA
ADH5	2804.85	0.145303	0.00865206
ADH6	2.87223	1.01626	NA
ADH7	0	NA	NA
ADHFE1	9.40139	0.277071	NA
ADI1	3042.13	-0.216565	0.000228069
ADIG	0	NA	NA
ADIPOQ	0	NA	NA
ADIPOQ-AS1	0	NA	NA
ADIPOR1	2488.23	-0.0507632	0.354516
ADIPOR2	2825.71	-0.0385688	0.697261
ADIRF	64.8618	0.139872	0.677965
ADK	1556.24	0.33398	3.54648e-09
ADM	1.37922	-0.175004	NA
ADM2	65.5651	0.525956	0.0119032
ADM5	98.1637	-0.137934	0.486399
ADNP	4372.26	0.0508834	0.625932
ADNP-AS1	38.2082	-0.0724473	0.851743
ADNP2	3137.17	-0.0180834	0.902227
ADO	1117.04	0.0245276	0.83633
ADORA1	11.088	0.021432	0.979252
ADORA2A	0.233724	-1.24487	NA
ADORA2A-AS1	0.381815	-1.17675	NA
ADORA2B	112.148	-0.106614	0.636505
ADORA3	7.34059	0.412907	NA
ADPGK	3506.4	-0.010135	0.92636
ADPGK-AS1	65.538	0.288966	0.266799
ADPRH	538.927	-0.247131	0.000498164
ADPRHL1	4.3745	0.39654	NA
ADPRHL2	497.389	0.107001	0.363478
ADPRM	73.4189	0.0770514	0.825894
ADRA1A	0	NA	NA
ADRA1B	0.1923	-1.24487	NA
ADRA1D	0.372169	-2.0904	NA
ADRA2A	2.86602	-0.196001	NA
ADRA2B	4.57825	-1.0819	NA
ADRA2C	10.7668	0.224278	0.764665
ADRB1	477.728	0.0180237	0.941044
ADRB2	57.0981	-0.366311	0.176888
ADRB3	4.94712	0.495826	NA
ADRM1	1766.12	-0.169594	0.0199108
ADSL	2134.7	0.0409367	0.572089
ADSS	2137.71	0.145973	0.136159
ADSSL1	166.062	-0.16426	0.488567
ADTRP	0.654301	1.09999	NA
AEBP1	0.116862	-0.667799	NA
AEBP2	656.665	0.103425	0.402484
AEN	868.601	-0.00792284	0.9754
AES	2524.06	-0.392658	1.71334e-09
AFAP1	179.591	0.263629	0.146587
AFAP1-AS1	3.50002	0.272102	NA
AFAP1L1	1.9278	0.383293	NA
AFAP1L2	0	NA	NA
AFDN	72.7302	-0.0421498	0.904706
AFDN-AS1	0	NA	NA
AFF1	6128.23	-0.330506	0.000512173
AFF2	466.323	-0.0999288	0.587216
AFF3	895.668	0.292526	0.00536566
AFF4	2006.01	0.0872127	0.197075
AFG3L1P	505.351	0.0697942	0.613443
AFG3L2	2117.85	0.0680731	0.434773
AFM	0.101413	0.486343	NA
AFMID	663.699	0.0883378	0.389615
AFP	0	NA	NA
AFTPH	2995.53	-0.0542695	0.440661
AGA	570.969	0.162437	0.0340162
AGAP1	376.546	-0.194183	0.162793
AGAP1-IT1	0.404198	-0.0934334	NA
AGAP11	13.1447	0.219639	0.721348
AGAP12P	47.7868	0.205257	0.54511
AGAP2	938.113	-0.0595086	0.465724
AGAP2-AS1	24.8128	-0.0222735	0.967577
AGAP3	1028.36	-0.192959	0.0032744
AGAP4	222.548	-0.0207816	0.910754
AGAP5	164.428	-0.0410584	0.842741
AGAP6	347.193	0.0715091	0.579969
AGAP7P	59.8617	0.0741785	0.809425
AGAP9	306.723	0.00343664	0.982791
AGBL1	0	NA	NA
AGBL1-AS1	0	NA	NA
AGBL2	14.9119	0.0821028	0.909944
AGBL3	19.364	0.274803	0.668276
AGBL4	8.61155	-2.07081	NA
AGBL4-IT1	0	NA	NA
AGBL5	841.579	0.0137707	0.910959
AGBL5-AS1	0.61425	-1.0163	NA
AGER	382.873	-0.0997954	0.61131
AGFG1	1996.63	-0.110834	0.103854
AGFG2	243.176	0.0681319	0.677424
AGGF1	2354.93	0.0970182	0.178878
AGK	480.333	-0.0649897	0.577569
AGL	1439.38	0.0461559	0.611584
AGMAT	238.133	0.0807902	0.640257
AGMO	0.117435	0.486343	NA
AGO1	1266.33	-0.0392147	0.6488
AGO2	377.98	-0.000783753	0.998282
AGO3	184.999	0.210945	0.197075
AGO4	3627.92	-0.104638	0.0757823
AGPAT1	2286.19	-0.203151	0.00231045
AGPAT2	2526.98	-0.224332	0.00598497
AGPAT3	5388.1	-0.0662991	0.306955
AGPAT4	106.004	0.262479	0.249004
AGPAT4-IT1	3.74255	0.721818	NA
AGPAT5	3279.87	0.0324593	0.779202
AGPS	2858.64	0.055212	0.597915
AGR2	0.195057	1.05958	NA
AGR3	0	NA	NA
AGRN	3366.78	-0.30437	0.080636
AGRP	1.25181	1.65351	NA
AGT	4632.65	-0.133418	0.389615
AGTPBP1	1150.08	0.0480773	0.660415
AGTR1	0	NA	NA
AGTR2	0	NA	NA
AGTRAP	891.949	-0.402053	0.0104867
AGXT	0.384108	-1.21179	NA
AGXT2	0.304922	-0.667796	NA
AHCTF1	4293.68	0.195573	0.133147
AHCTF1P1	2392.83	0.142548	0.45587
AHCY	4805.71	-0.0505825	0.564587
AHCYL1	4375.48	-0.0770494	0.173941
AHCYL2	440.851	0.0378018	0.824126
AHDC1	168.448	0.0569524	0.821966
AHI1	542.88	0.284977	0.00894345
AHNAK	7469.2	-0.716099	0.000100075
AHNAK2	856.72	0.00919818	0.946961
AHR	554.915	0.0421008	0.786302
AHRR	3331.1	-0.10804	0.270502
AHSA1	3389.72	-0.00212328	0.98748
AHSA2	1472.95	0.306951	0.0162274
AHSG	0	NA	NA
AHSP	0	NA	NA
AICDA	0	NA	NA
AIDA	1457.31	0.0921525	0.311846
AIF1	4655.7	-0.157628	0.478927
AIF1L	3.78532	-0.508185	NA
AIFM1	1651.17	0.0574741	0.527275
AIFM2	242.086	-0.172877	0.308978
AIFM3	729.899	0.0466237	0.847444
AIG1	1567.93	0.681224	4.82403e-09
AIM1	1033.33	-0.404433	0.000272634
AIM1L	0.371827	-1.07786	NA
AIM2	0.699575	0.312802	NA
AIMP1	2306.99	0.100464	0.085082
AIMP2	400.91	0.0483873	0.738746
AIP	1318.59	0.0324493	0.765341
AIPL1	0	NA	NA
AIRE	0	NA	NA
AIRN	0	NA	NA
AJAP1	46.5253	0.259922	0.597442
AJUBA	168.536	0.0323835	0.88921
AK1	544.25	-0.101454	0.489873
AK2	15082.4	-0.295273	0.00186644
AK3	2084.4	0.177032	0.00679906
AK4	674.369	-0.467458	0.00245697
AK5	23.9291	-0.385964	0.385767
AK6	654.502	0.184296	0.0491157
AK7	3.8033	0.277228	NA
AK8	0.80231	0.685545	NA
AK9	153.94	0.144583	0.448556
AKAIN1	0	NA	NA
AKAP1	2463.23	-0.0972968	0.368575
AKAP10	461.556	-0.0785559	0.482343
AKAP11	1816.83	0.00180351	0.989805
AKAP12	43.8037	0.695017	0.0218744
AKAP13	1883.95	-0.139136	0.235463
AKAP14	1.01696	-0.755879	NA
AKAP17A	3569.59	-0.0325435	0.684659
AKAP2	6.68647	-0.436354	NA
AKAP3	0.311919	0.483102	NA
AKAP4	0.105289	-0.667799	NA
AKAP5	12.5726	1.02716	0.0588242
AKAP6	0	NA	NA
AKAP7	602.306	-0.131988	0.647049
AKAP8	1605.03	-0.0629969	0.60306
AKAP8L	1492.9	-0.033115	0.72206
AKAP9	1458.5	0.181542	0.0403625
AKIP1	627.469	-0.044333	0.695533
AKIRIN1	3209.95	-0.0873013	0.176208
AKIRIN2	1175.24	-0.0473888	0.54206
AKNA	1010.37	-0.308354	0.00015315
AKNAD1	0	NA	NA
AKR1A1	2078.99	0.0920935	0.141097
AKR1B1	2263.93	-0.13629	0.112091
AKR1B10	0	NA	NA
AKR1B15	0	NA	NA
AKR1C1	79.4007	-1.59343	0.215708
AKR1C2	190.129	-1.658	0.271051
AKR1C3	47.6863	-1.68947	0.0597993
AKR1C4	0.410917	-2.2078	NA
AKR1C6P	0.264461	0.482996	NA
AKR1C8P	0.522857	0.511386	NA
AKR1D1	0	NA	NA
AKR1E2	44.699	-0.0192356	0.966176
AKR7A2	3631.92	-0.0948533	0.283014
AKR7A2P1	8.88515	0.18339	NA
AKR7A3	23.4098	0.014969	0.981304
AKR7L	35.3744	-0.110333	0.781714
AKT1	6200.44	-0.145132	0.01383
AKT1S1	893.838	-0.169637	0.0578105
AKT2	2563.24	-0.15664	0.0191804
AKT3	1046.93	0.223233	0.042692
AKTIP	155.562	-0.0550287	0.79697
ALAD	2978.8	-0.201255	0.0309881
ALAS1	1557.82	-0.124173	0.215248
ALAS2	1.79513	0.322018	NA
ALB	13.1476	0.707703	0.141304
ALCAM	5058.54	0.311282	1.39715e-06
ALDH16A1	1966.24	-0.195282	0.0134172
ALDH18A1	1778.02	-0.0972424	0.521718
ALDH1A1	6.56326	0.411551	NA
ALDH1A2	1.98176	-0.725046	NA
ALDH1A3	10.0984	-0.399691	NA
ALDH1B1	1944.73	0.135122	0.0201423
ALDH1L1	0	NA	NA
ALDH1L1-AS1	0	NA	NA
ALDH1L1-AS2	0	NA	NA
ALDH1L2	727.571	0.613906	0.000191205
ALDH2	3190.56	0.268057	0.0573877
ALDH3A1	4.06636	0.14005	NA
ALDH3A2	594.047	-0.0205392	0.920652
ALDH3B1	1697.63	-0.143666	0.409423
ALDH3B2	0.101755	-0.667799	NA
ALDH4A1	641.674	-0.225074	0.163715
ALDH5A1	587.216	0.302642	0.000427762
ALDH6A1	1007.86	0.0309962	0.73784
ALDH7A1	75.5128	0.681789	0.363934
ALDH8A1	4.16612	0.128876	NA
ALDH9A1	1793.97	-0.0772833	0.262946
ALDOA	25151.2	-0.177451	0.00529487
ALDOB	5.26276	-0.522435	NA
ALDOC	701.205	-0.164155	0.781212
ALG1	320.938	-0.213775	0.0327354
ALG10	366.317	0.119835	0.370851
ALG10B	513.43	0.109206	0.352904
ALG11	249.357	0.0119986	0.953967
ALG12	440.795	-0.014916	0.929749
ALG13	959.659	-0.0229265	0.813098
ALG14	78.1415	0.195622	0.431111
ALG1L	1.21779	-0.596656	NA
ALG1L2	1.75644	-0.614471	NA
ALG1L9P	15.8916	0.131792	0.837666
ALG2	630.771	-0.0710299	0.436279
ALG3	1335	-0.0607931	0.641847
ALG5	737.95	0.0164705	0.897772
ALG6	496.109	0.0503243	0.646226
ALG8	1240.76	0.100883	0.343611
ALG9	285.936	-0.0368919	0.800302
ALK	0	NA	NA
ALKBH1	270.151	-0.110984	0.379816
ALKBH2	181.825	0.113655	0.526417
ALKBH3	521.904	0.0183511	0.882183
ALKBH3-AS1	7.91496	-0.00446933	NA
ALKBH4	241.976	-0.0639991	0.691366
ALKBH5	1255.26	-0.180967	0.0143907
ALKBH6	294.191	0.00412521	0.984431
ALKBH7	354.829	-0.391464	0.00739645
ALKBH8	407.681	0.0927191	0.454244
ALLC	0	NA	NA
ALMS1	553.789	0.0477102	0.807745
ALMS1-IT1	6.69096	0.165898	NA
ALMS1P1	1.00293	-0.167401	NA
ALOX12	46.4789	-0.0264536	0.948275
ALOX12-AS1	20.887	-0.243363	0.587232
ALOX12B	0.962085	-1.37444	NA
ALOX12P2	1.87995	0.134158	NA
ALOX15	7.92193	-0.627679	NA
ALOX15B	0.102162	-0.667799	NA
ALOX15P1	0.203916	-1.24487	NA
ALOX5	513.492	0.435677	0.098467
ALOX5AP	1232.42	-0.226597	0.0985143
ALOXE3	0.286929	0.483048	NA
ALPI	0	NA	NA
ALPK1	727.263	0.175317	0.146975
ALPK2	0.18609	1.06887	NA
ALPK3	1129.53	-0.352427	0.00257548
ALPL	0	NA	NA
ALPP	0	NA	NA
ALPPL2	0	NA	NA
ALS2	668.427	0.0243615	0.837307
ALS2CL	218.481	0.00691161	0.982791
ALS2CR11	2.64601	-0.303106	NA
ALS2CR12	7.03366	0.366812	NA
ALX1	45.16	0.535236	0.0387763
ALX3	33.3595	-0.0257112	0.959851
ALX4	362.011	-0.232693	0.0958754
ALYREF	2453.85	-0.0696122	0.496535
AMACR	20.8876	-0.347884	0.497171
AMBN	0	NA	NA
AMBP	0.090138	-0.667799	NA
AMBRA1	789.883	-0.0377118	0.762137
AMD1	7067.22	0.0800464	0.431584
AMDHD1	8.44597	0.713812	NA
AMDHD2	132.088	-0.143126	0.479697
AMELX	0	NA	NA
AMELY	0	NA	NA
AMER1	414.416	0.379627	0.0206103
AMER2	0	NA	NA
AMER3	0	NA	NA
AMFR	1054.68	-0.0594726	0.535618
AMH	16.4123	-0.47999	0.303198
AMHR2	0	NA	NA
AMIGO1	26.4376	0.129475	0.774239
AMIGO2	118.894	0.0943802	0.758765
AMIGO3	346.505	0.0284223	0.869398
AMMECR1	1351.98	0.248302	0.114418
AMMECR1L	761.977	-0.0662851	0.447438
AMN	3.58446	0.181429	NA
AMN1	179.151	0.228646	0.0932692
AMOT	110.219	-0.272189	0.239093
AMOTL1	1226.24	0.113561	0.428846
AMOTL2	35.1354	-0.125655	0.733157
AMPD1	0.233724	-1.24487	NA
AMPD2	1191.86	-0.0761687	0.430642
AMPD3	323.267	-0.108325	0.649273
AMPH	1.38568	-0.424236	NA
AMT	193.457	0.133542	0.54984
AMTN	0	NA	NA
AMY1A	0	NA	NA
AMY1B	0	NA	NA
AMY1C	0	NA	NA
AMY2A	5.17202	0.739788	NA
AMY2B	139.682	0.303517	0.1316
AMZ1	1.28482	0.0862667	NA
AMZ2	723.143	-0.211254	0.0573776
AMZ2P1	147.614	0.0147058	0.950251
ANAPC1	3838.87	0.0363409	0.803376
ANAPC10	259.071	0.0896717	0.509018
ANAPC11	880.391	-0.0371754	0.713731
ANAPC13	1243.15	-0.0640773	0.517991
ANAPC15	363.938	-0.162067	0.173941
ANAPC16	2292.33	-0.0809959	0.496119
ANAPC1P1	47.561	0.163409	0.668276
ANAPC2	2090.1	-0.068812	0.390966
ANAPC4	1503.72	0.0725831	0.214697
ANAPC5	5000.28	0.0674844	0.310473
ANAPC7	2151.84	-0.0397767	0.741132
ANG	5.18705	0.00364006	NA
ANGEL1	602.774	-0.0419511	0.730949
ANGEL2	967.573	-0.0306703	0.72738
ANGPT1	1.37462	0.143899	NA
ANGPT2	4.18877	0.599472	NA
ANGPT4	0.467287	1.39722	NA
ANGPTL1	0.117435	0.486343	NA
ANGPTL2	1.65398	0.808831	NA
ANGPTL3	0.105289	-0.667799	NA
ANGPTL4	5.80601	-0.160201	NA
ANGPTL5	0	NA	NA
ANGPTL6	5.85336	0.525563	NA
ANGPTL7	0.545658	0.759647	NA
ANGPTL8	0.436375	0.262385	NA
ANHX	0	NA	NA
ANK1	200.005	0.346496	0.137185
ANK2	173.114	0.188979	0.196451
ANK3	45.3558	1.21223	1.83022e-05
ANKAR	56.6911	0.29814	0.282499
ANKDD1A	58.9852	0.30015	0.274032
ANKDD1B	4.85208	-0.0359677	NA
ANKEF1	53.9447	0.0186665	0.96108
ANKFN1	0.101413	0.486343	NA
ANKFY1	1429.16	-0.0903974	0.16737
ANKH	140.442	0.0281788	0.929821
ANKHD1	256.362	0.149347	0.287266
ANKHD1-EIF4EBP3	10.4877	0.205095	NA
ANKIB1	1047.59	-0.160901	0.0204755
ANKK1	0	NA	NA
ANKLE1	445.209	-0.0777776	0.700304
ANKLE2	2161.81	-0.0735776	0.143536
ANKMY1	260.08	-0.109163	0.488568
ANKMY2	945.027	0.185491	0.00755225
ANKRA2	286.545	0.0946798	0.563367
ANKRD1	0.449402	1.17839	NA
ANKRD10	1160.72	0.0360206	0.778761
ANKRD11	2044.96	-0.116248	0.145734
ANKRD12	1578.58	0.121049	0.242887
ANKRD13A	1669.18	-0.0897696	0.384794
ANKRD13B	188.618	-0.316932	0.0532394
ANKRD13C	1070.11	-0.0424115	0.717247
ANKRD13D	2250.71	-0.133999	0.428002
ANKRD16	130.184	0.056336	0.792352
ANKRD17	3874.51	0.0692258	0.370851
ANKRD18A	242.673	-0.131462	0.725204
ANKRD18B	468.856	0.19698	0.355722
ANKRD18CP	85.9143	0.162142	0.466009
ANKRD18DP	90.285	-0.621237	0.00473036
ANKRD19P	83.0028	0.0402082	0.906151
ANKRD2	0.189965	-0.0907265	NA
ANKRD20A1	0	NA	NA
ANKRD20A11P	0.763815	-1.01505	NA
ANKRD20A12P	3.34489	-0.282436	NA
ANKRD20A19P	0.107552	0.486343	NA
ANKRD20A2	0	NA	NA
ANKRD20A3	3.24197	-0.173834	NA
ANKRD20A4	33.0767	0.348147	0.272149
ANKRD20A5P	1.04909	-1.54595	NA
ANKRD20A8P	5.89679	0.700885	NA
ANKRD20A9P	0.619155	2.73493	NA
ANKRD22	9.38258	0.227536	NA
ANKRD23	70.5208	-0.0873427	0.757291
ANKRD24	120.574	0.114419	0.612549
ANKRD26	868.273	0.117562	0.35651
ANKRD26P1	0.218849	1.06874	NA
ANKRD26P3	27.6457	0.178565	0.711992
ANKRD27	1586.16	0.0398164	0.685952
ANKRD28	987.53	-0.0293262	0.869348
ANKRD29	4.65587	-0.268209	NA
ANKRD30A	0	NA	NA
ANKRD30B	0	NA	NA
ANKRD30BL	0	NA	NA
ANKRD30BP2	0	NA	NA
ANKRD30BP3	1.4961	0.449545	NA
ANKRD31	11.4867	0.513735	0.35503
ANKRD33	0	NA	NA
ANKRD33B	222.357	-0.371385	0.0116451
ANKRD34A	37.3875	0.204545	0.5519
ANKRD34B	9.88834	-0.38292	NA
ANKRD34C	0	NA	NA
ANKRD34C-AS1	0	NA	NA
ANKRD35	354.957	-0.387778	0.047798
ANKRD36	313.715	0.356156	0.0230467
ANKRD36B	225.544	0.218235	0.220952
ANKRD36BP1	193.878	0.0499045	0.828162
ANKRD36BP2	0.546013	-2.59811	NA
ANKRD36C	196.961	0.164412	0.31352
ANKRD37	12.6169	-0.654428	0.242255
ANKRD39	139.937	0.0140205	0.955498
ANKRD40	1789.16	0.049186	0.620952
ANKRD42	382.799	-0.479696	0.000106897
ANKRD44	814.201	-0.144208	0.0801937
ANKRD44-IT1	0.0846767	0.486343	NA
ANKRD45	121.619	0.0315824	0.946658
ANKRD46	1196.5	0.126547	0.0726066
ANKRD49	539.227	0.13548	0.270857
ANKRD50	1579.08	0.277227	0.0071717
ANKRD52	1985.12	-0.0983109	0.379524
ANKRD53	1.9633	-0.841094	NA
ANKRD54	641.326	-0.0953136	0.320042
ANKRD55	13.7665	0.249513	0.738583
ANKRD6	132.029	0.274721	0.0662588
ANKRD60	0	NA	NA
ANKRD61	11.7695	0.000554507	0.999522
ANKRD62	0.272106	0.477557	NA
ANKRD62P1-PARP4P3	6.28852	1.06513	NA
ANKRD63	104.68	0.0686226	0.763371
ANKRD65	0.16776	-0.0907267	NA
ANKRD66	0.392792	1.03263	NA
ANKRD7	17.7752	0.446899	0.41785
ANKRD9	134.239	-0.262114	0.154673
ANKS1A	1095.96	0.00491272	0.970155
ANKS1B	0.101755	-0.667799	NA
ANKS3	148.311	-0.09866	0.599783
ANKS4B	0	NA	NA
ANKS6	725.375	0.191594	0.0395216
ANKUB1	0	NA	NA
ANKZF1	1015.12	-0.110635	0.379524
ANLN	3652.89	0.0695699	0.716639
ANO1	0.203916	-1.24487	NA
ANO1-AS2	0	NA	NA
ANO10	549.089	-0.0655638	0.603501
ANO2	0	NA	NA
ANO3	5.44293	0.156684	NA
ANO4	0	NA	NA
ANO5	80.4337	-1.13282	9.48728e-06
ANO6	9474.07	0.0431344	0.565384
ANO7	29.2442	-0.17944	0.668566
ANO8	115.913	-0.487622	0.00162597
ANO9	53.4576	0.426813	0.161329
ANOS1	287.197	-0.272437	0.391859
ANP32A	9631.46	0.104558	0.0172309
ANP32A-IT1	50.5948	0.271568	0.345642
ANP32AP1	355.065	0.160494	0.226529
ANP32B	7255.88	0.162453	0.0878611
ANP32C	206.056	0.285937	0.0596294
ANP32D	32.4576	0.095921	0.81393
ANP32E	14035.5	0.103476	0.326171
ANPEP	6105.35	-0.183155	0.675667
ANTXR1	1035.67	-0.0236917	0.915633
ANTXR2	522.116	-0.225943	0.254238
ANTXRL	0.998583	0.0561354	NA
ANTXRLP1	0	NA	NA
ANXA1	1211.24	0.0199476	0.931387
ANXA10	0.102162	-0.667799	NA
ANXA11	3946.66	-0.0442121	0.793196
ANXA13	0.101755	-0.667799	NA
ANXA2	1146.5	-0.0204535	0.929668
ANXA2P1	5.10897	0.137341	NA
ANXA2P2	1213.05	-0.0296718	0.882183
ANXA2P3	2.42526	0.914974	NA
ANXA2R	501.858	0.0886005	0.578328
ANXA3	10.1842	2.51332	NA
ANXA4	3016.75	0.382023	0.0779734
ANXA5	7413.23	0.00014195	0.999464
ANXA6	3938.04	-0.261848	0.0036358
ANXA7	2043.35	-0.117362	0.140228
ANXA8	26.7109	-0.283739	0.711992
ANXA8L1	12.6133	-0.270947	0.74578
ANXA9	335.402	-0.0239922	0.902528
AOAH	181.319	0.142284	0.828626
AOAH-IT1	0.102162	-0.667799	NA
AOC1	272.061	0.0464506	0.970235
AOC2	8.73428	0.386447	NA
AOC3	3.61001	0.565611	NA
AOC4P	0.107552	0.486343	NA
AOX1	1.1292	0.175501	NA
AOX3P-AOX2P	1.06921	-0.455986	NA
AP1AR	626.173	0.0582295	0.616612
AP1B1	3882.98	-0.298228	2.67461e-08
AP1B1P1	0	NA	NA
AP1G1	3558.35	0.00502093	0.960738
AP1G2	1143.13	-0.00801665	0.9754
AP1M1	2236.85	-0.111253	0.0977082
AP1M2	0.347473	1.91109	NA
AP1S1	1064.6	-0.0915146	0.376871
AP1S2	9604.53	-0.999426	0.00723736
AP1S3	5766.89	-0.197923	0.0656025
AP2A1	2594.83	-0.189323	0.000227907
AP2A2	1254.25	-0.0936606	0.176495
AP2B1	5097.94	-0.146454	0.0247753
AP2M1	9570.42	-0.135219	0.0050941
AP2S1	3159.66	-0.0119283	0.860237
AP3B1	2529.12	0.0400583	0.618798
AP3B2	10.8725	0.575379	0.34727
AP3D1	4739.93	-0.140353	0.0154043
AP3M1	2143.27	0.0481986	0.536971
AP3M2	711.147	0.159871	0.212273
AP3S1	1312.38	-0.0436596	0.53856
AP3S2	22.81	0.197129	0.678018
AP4B1	745.706	0.1054	0.133905
AP4B1-AS1	26.6395	0.0482806	0.924959
AP4E1	1041.83	0.0144087	0.919497
AP4M1	194.523	0.0293403	0.883283
AP4S1	249.159	0.0519468	0.800302
AP5B1	1725.84	-0.166793	0.00916782
AP5M1	1073.89	-0.0290693	0.738186
AP5S1	121.677	-0.272734	0.086077
AP5Z1	930.415	-0.234789	0.0173889
APAF1	5075.05	-0.06333	0.396697
APBA1	473.756	0.400116	0.000796877
APBA2	651.157	-0.219349	0.0167691
APBA3	280.094	-0.196738	0.0846234
APBB1	112.809	0.050189	0.908452
APBB1IP	2019.58	-0.125785	0.0725055
APBB2	24.1516	0.496668	0.237124
APBB3	329.553	-0.189403	0.131019
APC	1375.28	0.234211	0.0222721
APC2	178.167	-0.185065	0.274273
APCDD1	9.09813	0.435046	NA
APCDD1L	0	NA	NA
APCDD1L-AS1	0.105289	-0.667799	NA
APCS	0	NA	NA
APEH	3792.82	-0.0942835	0.21799
APELA	0	NA	NA
APEX1	9358.94	0.0772018	0.406594
APEX2	865.982	-0.113053	0.138025
APH1A	10726.8	-0.159687	0.00487624
APH1B	993	0.0300137	0.78862
API5	4961.01	0.0499958	0.633857
APIP	527.927	0.0403215	0.750519
APITD1-CORT	0	NA	NA
APLF	21.9423	-0.294694	0.520021
APLN	22.852	0.295706	0.629377
APLNR	0	NA	NA
APLP1	221.995	-0.270866	0.122482
APLP2	32198.2	-0.0495013	0.764665
APMAP	1524.92	0.0903739	0.22187
APOA1	9.19359	-0.113841	NA
APOA1-AS	3.45346	-0.113014	NA
APOA2	11.672	-0.557436	0.425767
APOA4	0	NA	NA
APOA5	0.203575	-0.0907262	NA
APOB	0	NA	NA
APOBEC1	0	NA	NA
APOBEC2	12.3312	0.013779	0.985235
APOBEC3A	19.1067	0.245299	0.628739
APOBEC3A_B	0	NA	NA
APOBEC3B	838.711	0.0710063	0.709864
APOBEC3B-AS1	3.02517	-0.875258	NA
APOBEC3C	1328.38	-0.0373564	0.753082
APOBEC3D	217.03	0.174557	0.312874
APOBEC3F	282.513	0.0439208	0.774196
APOBEC3G	644.022	0.0242628	0.841753
APOBEC3H	27.4526	-0.514422	0.133015
APOBEC4	0	NA	NA
APOBR	3333.79	-0.024687	0.912859
APOC1	222.065	-0.667632	6.82392e-07
APOC1P1	2.22367	-0.217043	NA
APOC2	0	NA	NA
APOC3	0	NA	NA
APOC4	0	NA	NA
APOC4-APOC2	0.67038	0.259389	NA
APOD	0	NA	NA
APOE	72.3362	-0.482551	0.34944
APOF	0.222724	-0.0907257	NA
APOH	0	NA	NA
APOL1	408.037	-0.218217	0.267393
APOL2	214.164	0.10127	0.525899
APOL3	14.4186	-0.456622	0.54163
APOL4	0	NA	NA
APOL5	0	NA	NA
APOL6	1439.75	-0.108078	0.120935
APOLD1	363.756	0.269248	0.0689384
APOM	69.5617	-0.15427	0.566234
APOO	85.4162	-0.0736873	0.762237
APOOL	1011.09	0.0465096	0.655842
APOOP5	12.591	0.390339	0.496339
APOPT1	281.948	-0.0557746	0.708164
APP	8015.54	0.0555373	0.742172
APPBP2	1251.61	0.0303385	0.733477
APPL1	4884.2	0.272477	0.0197011
APPL2	435.057	0.0893763	0.396691
APRT	2865.82	-0.152281	0.26506
APTR	132.277	-0.000555406	0.99844
APTX	752.534	0.103744	0.335706
AQP1	2.41801	0.906832	NA
AQP10	0	NA	NA
AQP11	42.6123	-0.140976	0.662715
AQP12A	0	NA	NA
AQP12B	0	NA	NA
AQP2	0	NA	NA
AQP3	205.353	-0.160686	0.498418
AQP4	0	NA	NA
AQP4-AS1	0	NA	NA
AQP5	0	NA	NA
AQP6	0.28079	0.483034	NA
AQP7	0.194484	-0.0907264	NA
AQP7P1	0	NA	NA
AQP7P3	0	NA	NA
AQP8	0.408814	1.07345	NA
AQP9	0.222724	-0.0907257	NA
AQR	1968.57	-0.0511697	0.581236
AR	2195.89	-0.133598	0.0353562
ARAF	1704.12	-0.145165	0.0295809
ARAP1	4072.03	-0.0518181	0.742172
ARAP2	34.9533	1.293	1.97267e-05
ARAP3	57.4727	-0.367364	0.20945
ARC	1.90739	-0.119378	NA
ARCN1	7549.78	-0.0706423	0.336483
AREG	5.94439	0.661775	NA
AREL1	1844.22	-0.127744	0.0230467
ARF1	15445.7	-0.177491	0.000628956
ARF3	7023.38	-0.115787	0.195866
ARF4	4235.47	0.0248083	0.749831
ARF4-AS1	19.4815	0.676967	0.114086
ARF5	1668.75	-0.0981388	0.443758
ARF6	4674.07	-0.134743	0.0137063
ARFGAP1	1253.56	-0.120536	0.241917
ARFGAP2	3050.73	-0.0568944	0.322903
ARFGAP3	1386.87	-0.0813559	0.309122
ARFGEF1	4363.43	-0.0611736	0.431638
ARFGEF2	2538	-0.033951	0.6488
ARFGEF3	44.2374	0.900183	0.00762284
ARFIP1	876.555	-0.0924859	0.252012
ARFIP2	1062.45	-0.0490488	0.601093
ARFRP1	521.417	-0.104569	0.485761
ARG1	5.62528	-0.443583	NA
ARG2	500.509	-0.00782262	0.957921
ARGFX	0.107552	0.486343	NA
ARGFXP2	2.24282	-0.757775	NA
ARGLU1	2864.47	0.0593996	0.273353
ARHGAP1	2920.66	-0.134844	0.183776
ARHGAP10	267.078	0.0557516	0.753082
ARHGAP11A	9523.3	0.160131	0.413129
ARHGAP11B	664.2	0.202381	0.273498
ARHGAP12	713.559	-0.139426	0.116996
ARHGAP15	1337.04	0.316105	1.3114e-05
ARHGAP17	3116.03	-0.2263	0.00253075
ARHGAP18	1546.28	-0.00470582	0.972524
ARHGAP19	2770.31	0.109824	0.330015
ARHGAP19-SLIT1	0.105289	-0.667799	NA
ARHGAP20	25.9527	0.00857598	0.991128
ARHGAP21	820.256	-0.0334954	0.794457
ARHGAP22	24.0012	-0.222458	0.705126
ARHGAP23	205.03	-0.131593	0.390303
ARHGAP24	36.0122	-0.44761	0.208909
ARHGAP25	409.314	-0.171429	0.256831
ARHGAP26	1411.36	-0.635283	2.05785e-07
ARHGAP26-AS1	0	NA	NA
ARHGAP26-IT1	0.288186	-0.667796	NA
ARHGAP27	1890.36	-0.0899534	0.366517
ARHGAP28	0	NA	NA
ARHGAP29	1.02206	-1.34829	NA
ARHGAP30	6503.65	-0.201576	0.0569837
ARHGAP31	87.6724	0.180895	0.640961
ARHGAP31-AS1	7.19965	0.123403	NA
ARHGAP32	748.506	0.062352	0.585065
ARHGAP33	594.585	0.00704747	0.973935
ARHGAP35	3665.92	-0.0793981	0.370116
ARHGAP36	0	NA	NA
ARHGAP39	18.5574	0.214173	0.657612
ARHGAP4	4962.56	-0.150813	0.273498
ARHGAP40	0	NA	NA
ARHGAP42	45.3313	0.661998	0.0878021
ARHGAP44	59.8302	-0.319499	0.294108
ARHGAP45	6434.15	-0.350534	0.000423651
ARHGAP5	2.7108	1.47454	NA
ARHGAP5-AS1	0.182911	-0.0907267	NA
ARHGAP6	30.4447	0.0873292	0.843761
ARHGAP8	0	NA	NA
ARHGAP9	2958.95	-0.000788372	0.998195
ARHGDIA	7257.54	-0.278668	3.21575e-07
ARHGDIB	11576.1	-0.165142	0.107844
ARHGDIG	0.760882	-0.890371	NA
ARHGEF1	4485.47	-0.0399274	0.794686
ARHGEF10	882.36	-0.134299	0.228528
ARHGEF10L	728.956	-0.492246	1.10282e-08
ARHGEF11	2778.59	-0.114616	0.0475527
ARHGEF12	2077.11	-0.307244	0.000871484
ARHGEF15	0.330059	0.875793	NA
ARHGEF16	144.021	-0.166887	0.394194
ARHGEF17	848.655	-0.145985	0.23755
ARHGEF18	1302.93	-0.0256782	0.852629
ARHGEF19	345.893	-0.0139903	0.94378
ARHGEF2	4439.3	-0.207729	0.0129989
ARHGEF25	143.235	-0.2807	0.317156
ARHGEF26	18.0219	0.0764099	0.917301
ARHGEF26-AS1	0.399873	-1.1317	NA
ARHGEF28	2.62593	-0.226062	NA
ARHGEF3	653.907	-0.147819	0.508302
ARHGEF3-AS1	0	NA	NA
ARHGEF33	41.3581	-0.282098	0.378016
ARHGEF34P	120.426	0.261854	0.158618
ARHGEF35	70.6248	0.57758	0.00757909
ARHGEF37	18.0839	0.855415	0.0307103
ARHGEF38	6.36633	0.144628	NA
ARHGEF38-IT1	0	NA	NA
ARHGEF39	1226.58	0.114721	0.434266
ARHGEF4	0.466492	-0.596228	NA
ARHGEF40	770.311	0.443343	0.0395216
ARHGEF5	159.574	0.238391	0.0983455
ARHGEF6	5084.01	0.00753021	0.956808
ARHGEF7	1594.66	0.00789472	0.943333
ARHGEF7-AS1	0	NA	NA
ARHGEF7-AS2	0	NA	NA
ARHGEF9	682.206	0.116232	0.199335
ARHGEF9-IT1	0	NA	NA
ARID1A	3669.87	-0.0732605	0.521429
ARID1B	2732.41	-0.0234769	0.813648
ARID2	3510.82	0.220514	0.0954263
ARID3A	949.022	0.00946953	0.952447
ARID3B	202.291	0.014356	0.945619
ARID3C	5.18688	-0.0342399	NA
ARID4A	1558.17	0.0490714	0.535629
ARID4B	2298.76	0.0356928	0.607788
ARID5A	439.22	-0.0863705	0.496119
ARID5B	52.941	-0.476679	0.0597993
ARIH1	2303.77	-0.0163008	0.823376
ARIH2	2261.6	0.0387402	0.615492
ARIH2OS	33.5441	0.533678	0.110572
ARL1	1988.28	0.0611673	0.412956
ARL10	9.80388	0.669046	NA
ARL11	825.424	0.0320704	0.73784
ARL13A	4.4425	-0.420716	NA
ARL13B	497.587	-0.0344965	0.825112
ARL14	0	NA	NA
ARL14EP	644.043	0.0883052	0.446477
ARL14EPL	0	NA	NA
ARL15	345.06	-0.098234	0.393076
ARL16	758.44	-0.0157991	0.896511
ARL17A	1113.35	-0.0179302	0.868252
ARL17B	0	NA	NA
ARL2	635.019	-0.20957	0.152217
ARL2-SNX15	0	NA	NA
ARL2BP	1434.14	-0.0961912	0.410297
ARL3	352.985	-0.232412	0.110057
ARL4A	426.702	0.254637	0.0712173
ARL4C	32.3723	0.100008	0.840272
ARL4D	98.7184	-0.0829991	0.725053
ARL5A	3169.05	0.0676338	0.452406
ARL5B	335.908	0.208676	0.169213
ARL5C	1.67027	0.0735571	NA
ARL6	131.644	0.0806993	0.732032
ARL6IP1	11226.6	0.0112393	0.906705
ARL6IP4	2711.78	0.0281899	0.726445
ARL6IP5	2139.66	-0.226303	0.0811704
ARL6IP6	1320.22	0.109521	0.468364
ARL8A	402.582	-0.215921	0.0690231
ARL8B	6334.69	0.0438739	0.691767
ARL9	0.650766	1.09987	NA
ARMC1	2904.56	0.0650311	0.595379
ARMC10	1056.61	0.0727389	0.456174
ARMC12	5.84494	0.558321	NA
ARMC2	177.516	0.0269412	0.909468
ARMC2-AS1	78.364	0.0600569	0.817748
ARMC3	4.45839	0.5868	NA
ARMC4	20.9753	0.349602	0.421478
ARMC4P1	0.624617	1.95405	NA
ARMC5	1017.86	-0.421296	1.40931e-06
ARMC6	964.193	-0.101952	0.193996
ARMC7	275.103	-0.0931746	0.473328
ARMC8	1249.59	-0.0372584	0.678651
ARMC9	111.079	0.155838	0.465661
ARMCX1	591.996	0.403944	3.29511e-06
ARMCX2	4.98384	0.336983	NA
ARMCX3	1317.22	0.223716	0.000968257
ARMCX4	507.908	0.19631	0.104654
ARMCX5	447.112	0.149269	0.130762
ARMCX5-GPRASP2	27.7381	0.087293	0.851462
ARMCX6	925.825	0.175175	0.0408361
ARMS2	0	NA	NA
ARMT1	737.883	0.0808083	0.515889
ARNT	5305.95	0.0787722	0.303438
ARNT2	1.04966	1.37177	NA
ARNTL	584.401	0.120209	0.181358
ARNTL2	749.427	0.181005	0.423295
ARNTL2-AS1	1.17199	0.366695	NA
ARPC1A	2461.78	-0.0330465	0.68167
ARPC1B	10173	-0.278435	0.0422885
ARPC2	14338.7	-0.15608	0.0651712
ARPC3	8795.61	-0.0244801	0.81393
ARPC4	5327.88	-0.20971	0.00607027
ARPC4-TTLL3	0	NA	NA
ARPC5	11839	-0.0835482	0.335798
ARPC5L	1192.74	-0.0635224	0.385793
ARPIN	635.988	0.234263	0.0827691
ARPP19	6780.4	0.0752437	0.49348
ARPP21	3.37948	-0.828379	NA
ARR3	8.45399	-0.0589153	NA
ARRB1	3239.98	-0.222899	0.135416
ARRB2	671.692	-0.383052	0.000272634
ARRDC1	1554.95	-0.0510469	0.726188
ARRDC1-AS1	375.105	-0.0267693	0.852224
ARRDC2	647.229	-0.0384924	0.768221
ARRDC3	3281.08	0.260424	0.0376201
ARRDC3-AS1	46.1406	0.371102	0.196069
ARRDC4	927.683	-0.0646156	0.646199
ARRDC5	9.96612	-0.0701124	NA
ARSA	951.689	-0.157217	0.508711
ARSB	1526.03	0.107699	0.235198
ARSD	1657.55	-0.164715	0.263983
ARSD-AS1	0	NA	NA
ARSE	0.309664	1.68157	NA
ARSF	0	NA	NA
ARSG	49.3493	0.0193318	0.963408
ARSH	0	NA	NA
ARSI	0	NA	NA
ARSJ	7.2806	0.645715	NA
ARSK	135.126	0.181579	0.419589
ART1	0.749654	1.42543	NA
ART3	2.98635	-0.70533	NA
ART4	0	NA	NA
ART5	1.81173	0.866813	NA
ARTN	108.101	-0.0573818	0.852925
ARV1	929.715	0.0471604	0.583526
ARVCF	126.184	0.210061	0.229126
ARX	47.3949	0.211249	0.536104
AS-PTPRE	14.4558	-0.320482	0.602659
AS3MT	0.19769	-0.0907263	NA
ASAH1	2964.84	0.212809	0.10823
ASAH2	0.852441	0.83277	NA
ASAH2B	8.03855	0.88739	NA
ASAP1	1838.66	0.0625491	0.446013
ASAP1-IT1	0	NA	NA
ASAP1-IT2	0.431458	-1.25995	NA
ASAP2	1078.86	-0.448182	0.000137531
ASAP3	3.50829	0.944979	NA
ASB1	908.512	-0.154137	0.141514
ASB10	0	NA	NA
ASB11	0.474683	0.408819	NA
ASB12	36.5473	0.456965	0.137377
ASB13	796.923	-0.0193055	0.933465
ASB14	38.6337	0.487783	0.0589013
ASB15	0	NA	NA
ASB16	93.5368	0.288792	0.239093
ASB16-AS1	370.516	0.17792	0.187965
ASB17	0	NA	NA
ASB18	0.16776	-0.0907267	NA
ASB2	26.6251	0.130638	0.798074
ASB3	31.4552	-0.111007	0.7979
ASB4	0	NA	NA
ASB5	0.102162	-0.667799	NA
ASB6	553.706	-0.0792771	0.501728
ASB7	821.314	-0.11034	0.173941
ASB8	504.023	0.0225624	0.870086
ASB9	0	NA	NA
ASB9P1	3.25889	-1.25467	NA
ASCC1	641.175	0.0650742	0.687554
ASCC2	1599.1	-0.053504	0.393341
ASCC3	3436.3	0.15986	0.243016
ASCL1	0	NA	NA
ASCL2	33.5369	-0.0726946	0.866573
ASCL3	1.35545	-1.27023	NA
ASCL4	0.296812	0.48307	NA
ASCL5	0.937088	-0.755699	NA
ASF1A	1579.31	-0.211711	0.00346094
ASF1B	2584.56	-0.0847639	0.541825
ASGR1	4.5037	-0.0286505	NA
ASGR2	134.918	-0.369015	0.0261953
ASH1L	1687.62	0.13865	0.0903222
ASH1L-AS1	59.7451	0.0416959	0.900647
ASH2L	3124.74	-0.0207739	0.788135
ASIC1	231.181	-0.0495832	0.779334
ASIC2	0.101413	0.486343	NA
ASIC3	25.4951	-0.0779871	0.867919
ASIC4	0.530725	0.562632	NA
ASIC5	0	NA	NA
ASIP	1.07826	-0.977089	NA
ASL	1147.55	0.0662253	0.652171
ASMT	0	NA	NA
ASMTL	660.245	0.111587	0.503973
ASMTL-AS1	534.603	0.252504	0.254624
ASNA1	1061.03	-0.222831	0.000567
ASNS	403.246	0.0708752	0.617459
ASNSD1	1494.16	0.133697	0.0502103
ASPA	0	NA	NA
ASPDH	31.8914	0.341713	0.428226
ASPG	0.101413	0.486343	NA
ASPH	2203.79	0.0152352	0.92636
ASPHD1	630.789	-0.146682	0.453311
ASPHD2	118.279	-0.224859	0.280135
ASPM	4215.05	0.1957	0.349744
ASPN	0.292727	1.62526	NA
ASPRV1	8.13363	0.350794	NA
ASPSCR1	507.655	-0.100107	0.347297
ASRGL1	497.069	-0.110581	0.498467
ASS1	208.602	0.109646	0.636139
ASTE1	164.336	0.27651	0.152729
ASTL	0.856402	-1.17433	NA
ASTN1	0	NA	NA
ASTN2	82.5671	-0.396287	0.0283471
ASTN2-AS1	0	NA	NA
ASUN	1416.07	0.0325219	0.796421
ASXL1	2991.71	-0.0171527	0.858318
ASXL2	2269.84	-0.0429525	0.723141
ASXL3	0	NA	NA
ASZ1	0	NA	NA
ATAD1	1569.01	0.0550623	0.482343
ATAD2	9050.87	0.161115	0.357484
ATAD2B	805.786	-0.0664322	0.48328
ATAD3A	1925.38	-0.0437235	0.761308
ATAD3B	1161.54	0.0590822	0.666884
ATAD3C	64.8703	0.205819	0.558701
ATAD5	1317.25	0.32953	0.0414272
ATAT1	87.5734	0.0282914	0.940968
ATCAY	0.102162	-0.667799	NA
ATE1	527.697	0.0943754	0.405464
ATE1-AS1	70.8594	0.109122	0.708835
ATF1	402.192	0.104795	0.316016
ATF2	2118.97	0.0665331	0.250205
ATF3	75.5978	0.389449	0.146841
ATF4	5942.46	0.0595508	0.506441
ATF5	716.7	-0.180549	0.0663967
ATF6	1715.58	-0.00309177	0.974506
ATF6B	6688.09	-0.0280423	0.735051
ATF7	899.369	0.0943635	0.393076
ATF7IP	2094.05	0.101832	0.414737
ATF7IP2	722.18	0.135822	0.0832299
ATG10	293.397	0.214489	0.0824652
ATG101	338.068	-0.214165	0.0502584
ATG12	818.601	0.104482	0.131274
ATG13	2568.2	0.0775086	0.373246
ATG14	404.396	0.0929362	0.462468
ATG16L1	756.089	0.0592221	0.647399
ATG16L2	1126.12	0.0407054	0.848205
ATG2A	944.655	-0.277843	0.0263888
ATG2B	1006.43	0.0635274	0.513945
ATG3	1971.21	-0.0627977	0.392333
ATG4A	391.031	-0.0624239	0.719351
ATG4B	1167.2	-0.0179304	0.862237
ATG4C	506.95	0.0409877	0.757256
ATG4D	300.828	-0.25138	0.0169596
ATG5	1676.62	0.0715209	0.342064
ATG7	1089.52	-0.0766865	0.586576
ATG9A	1671.13	-0.382407	1.8192e-05
ATG9B	23.0345	-0.175433	0.692161
ATIC	2544.99	0.0644166	0.607341
ATL1	123.994	0.734336	2.14762e-07
ATL2	1284.91	0.105328	0.114724
ATL3	3635.77	-0.2296	0.000825214
ATM	3829.21	-0.062559	0.490698
ATMIN	1970.83	-0.0330282	0.668717
ATN1	1447.32	-0.115079	0.355577
ATOH1	0	NA	NA
ATOH7	1.26403	1.06128	NA
ATOH8	19.0991	-0.670133	0.124386
ATOX1	553.59	0.123828	0.24966
ATP10A	421.391	-0.610892	0.00183488
ATP10B	0.324886	-0.667796	NA
ATP10D	509.932	-0.347904	0.000524365
ATP11A	2216.06	-0.196743	0.000739614
ATP11A-AS1	0.19769	-0.0907263	NA
ATP11AUN	2.06697	-0.353666	NA
ATP11B	3431.96	0.184672	0.00509807
ATP11C	1208.16	0.269995	0.0838888
ATP12A	0	NA	NA
ATP13A1	3788.72	-0.0118663	0.92163
ATP13A2	698.988	-0.188751	0.0963863
ATP13A3	7685.66	0.109939	0.208417
ATP13A4	1.6623	-0.960754	NA
ATP13A4-AS1	0	NA	NA
ATP13A5	0	NA	NA
ATP13A5-AS1	0	NA	NA
ATP1A1	13346.4	-0.0219371	0.825588
ATP1A1-AS1	154.933	0.257967	0.0827081
ATP1A2	9.80737	1.37759	NA
ATP1A3	168.048	-0.081342	0.820428
ATP1A4	0	NA	NA
ATP1B1	186.989	0.348252	0.173941
ATP1B2	0.773024	2.24275	NA
ATP1B3	3217.69	0.347298	8.61114e-10
ATP1B4	0.077622	0.486343	NA
ATP23	641.136	0.22687	0.0840402
ATP2A1	26.907	0.318021	0.443112
ATP2A1-AS1	29.9074	0.48625	0.118548
ATP2A2	9762.13	-0.0148335	0.882938
ATP2A3	1501.82	-0.307595	0.00565041
ATP2B1	1045.36	0.130562	0.215248
ATP2B1-AS1	34.3257	-0.136322	0.744913
ATP2B2	3.10793	-0.458999	NA
ATP2B2-IT2	0	NA	NA
ATP2B3	186.19	0.102644	0.743883
ATP2B4	6323.39	0.0433471	0.660448
ATP2C1	1946.27	0.0283168	0.717767
ATP2C2	4.48917	-0.868181	NA
ATP4A	0.304274	0.4907	NA
ATP4B	0.186431	-0.0907266	NA
ATP5A1	17375.8	0.106758	0.000873071
ATP5B	21966.6	-0.0571454	0.32322
ATP5C1	5035.54	0.00879828	0.927519
ATP5D	1413.25	-0.164431	0.0362598
ATP5E	1034.47	0.0655896	0.670304
ATP5EP2	120.35	0.196954	0.433755
ATP5F1	6528.95	-0.0154205	0.848096
ATP5G1	1911.8	0.0120169	0.910754
ATP5G2	5891.79	-0.0237692	0.825894
ATP5G3	5513.63	0.0492872	0.433504
ATP5H	2831.61	0.0574457	0.38507
ATP5I	1605.91	0.0240897	0.885581
ATP5J	2554.71	0.101262	0.2444
ATP5J2	2083.75	-0.160793	0.027509
ATP5J2-PTCD1	0	NA	NA
ATP5L	3700.09	0.116997	0.0845066
ATP5L2	18.9998	-0.137668	0.832554
ATP5O	5033.65	0.0972243	0.0524988
ATP5S	288.454	-0.0398558	0.771141
ATP5SL	1014.81	-0.102487	0.19054
ATP6AP1	4418.69	-0.0888908	0.560719
ATP6AP1L	152.081	0.335841	0.0421317
ATP6AP2	4953.98	-0.007824	0.964838
ATP6V0A1	1649.16	-0.0125313	0.952223
ATP6V0A2	1075.65	-0.040263	0.693159
ATP6V0A4	0	NA	NA
ATP6V0B	6736.25	-0.0881046	0.183676
ATP6V0C	2299.72	-0.364192	3.88935e-08
ATP6V0CP3	0.101413	0.486343	NA
ATP6V0D1	2506.79	-0.341435	0.00057009
ATP6V0D2	1.04357	-1.34022	NA
ATP6V0E1	2507.39	-0.208653	0.211515
ATP6V0E2	446.204	-0.128523	0.385561
ATP6V0E2-AS1	36.467	-0.282205	0.362969
ATP6V1A	3403.04	0.0398324	0.623965
ATP6V1B1	119.91	0.0229095	0.944376
ATP6V1B1-AS1	1.7649	0.179524	NA
ATP6V1B2	9845.94	-0.347358	3.85904e-05
ATP6V1C1	2914.77	0.0496796	0.400466
ATP6V1C2	121.228	0.588278	0.0084233
ATP6V1D	863.495	-0.00804887	0.967797
ATP6V1E1	2262.66	-0.124058	0.322254
ATP6V1E2	131.935	-0.166892	0.348996
ATP6V1F	1504.62	-0.020301	0.896511
ATP6V1G1	2619.31	0.0476253	0.643319
ATP6V1G2	9.9242	-0.530123	NA
ATP6V1G2-DDX39B	0	NA	NA
ATP6V1G3	0	NA	NA
ATP6V1H	765.506	-0.0367475	0.780659
ATP7A	179.409	-0.126715	0.505929
ATP7B	134.178	-0.237309	0.318222
ATP8A1	173.901	0.315429	0.117223
ATP8A2	0.116862	-0.667799	NA
ATP8B1	123.288	-0.250151	0.409423
ATP8B2	1363.76	0.052012	0.70811
ATP8B3	1243.79	-0.350472	0.000147911
ATP8B4	7622.56	0.154891	0.0342124
ATP8B5P	29.6106	-0.192824	0.636139
ATP9A	22.4444	0.880148	0.0481996
ATP9B	592.467	-0.198484	0.0141515
ATPAF1	1470.96	0.0256645	0.77832
ATPAF2	147.086	-0.112889	0.60306
ATPIF1	1933.86	0.107344	0.0331784
ATR	1446.23	0.0718072	0.629722
ATRAID	2267.62	-0.0131447	0.918252
ATRIP	500.185	-0.00272078	0.988899
ATRN	2393.76	0.138641	0.0898846
ATRNL1	0	NA	NA
ATRX	3508.42	0.148784	0.0722789
ATXN1	307.661	-0.6421	2.06725e-06
ATXN10	2319.97	-0.00433812	0.965487
ATXN1L	1528.24	0.0843581	0.355809
ATXN2	761.856	-0.0510857	0.623993
ATXN2L	4574.19	-0.0610071	0.556959
ATXN3	714.045	0.0640292	0.461307
ATXN3L	0	NA	NA
ATXN7	710.102	0.032413	0.768221
ATXN7L1	479.635	-0.0129683	0.92636
ATXN7L2	201.136	-0.176106	0.207493
ATXN7L3	2371.14	-0.16608	0.00168227
ATXN7L3B	3997.29	0.0413626	0.52295
ATXN8OS	0.116862	-0.667799	NA
AUH	137.724	0.00415122	0.98748
AUNIP	201.691	0.415412	0.0215962
AUP1	5115.45	0.000817683	0.990597
AURKA	2581.39	-0.0464225	0.802109
AURKAIP1	1276.62	-0.249246	0.000167476
AURKAPS1	98.98	-0.114077	0.62692
AURKB	538.828	0.0897883	0.69427
AURKC	46.4466	0.64947	0.0213565
AUTS2	0.714963	-0.447281	NA
AVEN	120.892	0.0165029	0.951464
AVIL	29.6938	0.0160304	0.974506
AVL9	1470.59	0.0904974	0.148407
AVP	0	NA	NA
AVPI1	42.4262	-0.226244	0.465954
AVPR1A	0	NA	NA
AVPR1B	4.31932	-1.43643	NA
AVPR2	71.9327	-0.178458	0.60676
AWAT1	0.116862	-0.667799	NA
AWAT2	0	NA	NA
AXDND1	1.108	-0.977727	NA
AXIN1	852.789	-0.0423794	0.746947
AXIN2	9.27334	0.147727	NA
AXL	861.945	-0.349426	0.00884456
AZGP1	0	NA	NA
AZGP1P1	0	NA	NA
AZI2	1436.62	-0.0105668	0.91844
AZIN1	8275.22	-0.0512603	0.412811
AZIN1-AS1	15.1431	0.260081	0.667893
AZIN2	5.71757	-0.479006	NA
AZU1	32281.1	-0.235378	0.482343
B2M	47097.8	0.0312741	0.859062
B3GALNT1	314.4	0.00207781	0.993678
B3GALNT2	3409.01	-0.0135288	0.893808
B3GALT1	0	NA	NA
B3GALT2	0.077622	0.486343	NA
B3GALT4	136.23	0.00757245	0.981883
B3GALT5	0	NA	NA
B3GALT5-AS1	0	NA	NA
B3GALT6	999.9	-0.0603804	0.532233
B3GAT1	0	NA	NA
B3GAT2	0.267587	0.483003	NA
B3GAT3	950.967	0.012183	0.927382
B3GLCT	377.814	0.0102021	0.967116
B3GNT2	4703.24	-0.213701	0.0485297
B3GNT3	0.107552	0.486343	NA
B3GNT4	5.03412	-0.0882733	NA
B3GNT5	1242.85	0.167276	0.464263
B3GNT6	0.0846767	0.486343	NA
B3GNT7	791.456	-0.128047	0.762325
B3GNT8	402.726	-0.340825	0.0302651
B3GNT9	133.314	-0.332782	0.412738
B3GNTL1	288.015	0.0761259	0.587216
B4GALNT1	69.1826	-0.273099	0.428957
B4GALNT2	0.101755	-0.667799	NA
B4GALNT3	105.336	-0.170391	0.448064
B4GALNT4	17.0941	-0.118851	0.962954
B4GALT1	1766.32	-0.246786	0.008482
B4GALT1-AS1	10.8123	-1.00625	0.0643167
B4GALT2	619.208	0.0548396	0.69394
B4GALT3	2321.48	-0.191182	0.715453
B4GALT4	94.1659	0.143448	0.515889
B4GALT4-AS1	0.574292	2.60251	NA
B4GALT5	2448.34	-0.056204	0.672125
B4GALT6	481.703	0.458886	0.00195809
B4GALT7	332.852	-0.162246	0.342273
B4GAT1	220.616	0.0321694	0.892239
B9D1	26.7249	-0.00304407	0.996139
B9D2	111.945	-0.216247	0.246166
BAALC	4.61203	1.32	NA
BAALC-AS1	4.07034	0.674421	NA
BAALC-AS2	0.239921	1.43408	NA
BAAT	2.21061	-0.18853	NA
BABAM1	1583.39	-0.0816521	0.279088
BACE1	4737.19	0.00272489	0.971735
BACE1-AS	28.6362	-0.053591	0.920337
BACE2	15.724	0.0111315	0.989575
BACH1	2423.8	0.12983	0.164741
BACH1-IT2	0.921771	0.319268	NA
BACH2	4.03563	1.09184	NA
BAD	279.65	-0.0534991	0.837307
BAG1	2464.61	-0.192335	0.00851016
BAG2	899.608	0.544763	0.000109215
BAG3	677.724	-0.194951	0.0417964
BAG4	1088.62	0.0450942	0.591518
BAG5	1987.28	-0.0129141	0.905018
BAG6	10577.3	-0.173549	5.74237e-05
BAGE	0	NA	NA
BAGE2	0	NA	NA
BAGE3	0	NA	NA
BAGE4	0	NA	NA
BAGE5	0	NA	NA
BAHCC1	5661.08	-0.34381	2.92772e-06
BAHD1	1103.51	-0.0955205	0.250325
BAIAP2	422.594	-0.157595	0.162662
BAIAP2-AS1	1845.93	0.0549896	0.709921
BAIAP2L1	51.0208	-0.466437	0.141428
BAIAP2L2	26.0193	-0.294453	0.479697
BAIAP3	30.7056	0.130976	0.807706
BAK1	1909.55	-0.0878887	0.164704
BAMBI	26.6636	0.961523	0.0203675
BANCR	0	NA	NA
BANF1	2379.44	-0.0906687	0.114095
BANF2	0	NA	NA
BANK1	702.093	0.200438	0.255284
BANP	274.209	-0.00354739	0.983829
BAP1	4042.92	-0.0931143	0.10326
BARD1	1208.77	0.0899664	0.668566
BARHL1	0.364411	1.96079	NA
BARHL2	25.5662	0.0851171	0.857412
BARX1	2077.25	-0.658569	1.42391e-08
BARX1-AS1	489.048	-0.540382	0.013778
BARX2	0.224988	1.06872	NA
BASP1	2262.65	-0.316848	0.00234289
BASP1P1	0	NA	NA
BATF	350.569	-0.11447	0.419863
BATF2	63.6534	-0.232377	0.398459
BATF3	33.784	0.0556262	0.902528
BAX	1329.65	-0.136533	0.0547155
BAZ1A	12468.8	-0.142987	0.106681
BAZ1B	4969.53	-0.00340345	0.98748
BAZ2A	4547.51	-0.0601494	0.283088
BAZ2B	1238.5	0.137312	0.238379
BBC3	131.431	0.096813	0.720721
BBIP1	278.848	-0.0554397	0.68921
BBOF1	42.6257	-0.37672	0.167928
BBOX1	0.185174	1.05956	NA
BBOX1-AS1	0.328013	-0.667796	NA
BBS1	223.98	0.00870551	0.967607
BBS10	585.654	0.138451	0.345558
BBS12	55.1268	-0.246857	0.346348
BBS2	1130.47	-0.0248588	0.889527
BBS4	372.297	0.197612	0.0414823
BBS5	65.3322	0.10574	0.709935
BBS7	487.699	-0.0572228	0.686529
BBS9	84.1822	-0.267635	0.211515
BBX	844.265	0.0309589	0.896511
BCAM	260.621	-0.398009	0.0882648
BCAN	149.394	-0.381724	0.00383517
BCAP29	1821.26	0.134276	0.0971911
BCAP31	4521.36	-0.0647697	0.633148
BCAR1	226.8	-0.277122	0.0560973
BCAR3	37.4238	0.755842	0.00408508
BCAR4	0.206702	-0.0907261	NA
BCAS1	0.630826	0.302146	NA
BCAS2	1266.11	0.0988014	0.183008
BCAS3	249.367	-0.0871186	0.660468
BCAS4	4.56592	-0.412979	NA
BCAT1	1625.12	0.818751	0.0302651
BCAT2	323.255	-0.00509133	0.975153
BCCIP	1542.7	0.106347	0.23755
BCDIN3D	67.5826	0.112945	0.667893
BCDIN3D-AS1	8.71774	-0.397452	NA
BCHE	0.851328	0.75852	NA
BCKDHA	1467.3	-0.103209	0.185509
BCKDHB	1174.68	0.0860598	0.246742
BCKDK	1494.05	-0.139758	0.0373945
BCL10	470.664	0.06133	0.65497
BCL11A	224.106	0.214299	0.203985
BCL11B	11.3572	-0.03897	0.962233
BCL2	6899.1	-0.128568	0.209912
BCL2A1	5.15329	0.262192	NA
BCL2L1	461.392	-0.0895971	0.521192
BCL2L10	5.38317	-0.0199625	NA
BCL2L11	1032.12	-0.072231	0.429406
BCL2L12	819.554	-0.0687067	0.448984
BCL2L13	2616.22	-0.0131724	0.873874
BCL2L14	0	NA	NA
BCL2L15	8.08712	0.310332	NA
BCL2L2	1084.12	0.0833615	0.306939
BCL2L2-PABPN1	3.92266	0.329811	NA
BCL3	15.77	-0.589715	0.199353
BCL6	256.528	-0.0784975	0.702312
BCL6B	1.78469	-0.397327	NA
BCL7A	587.284	-0.134967	0.215775
BCL7B	1112.96	-0.174872	0.0509674
BCL7C	236.752	-0.0993555	0.515889
BCL9	312.615	0.11974	0.35104
BCL9L	754.072	-0.436391	3.29511e-06
BCLAF1	10744.3	0.0896107	0.287896
BCO1	0	NA	NA
BCO2	13.1057	0.40884	0.486077
BCOR	3998.45	-0.129611	0.00627736
BCORL1	384.333	0.0737401	0.641546
BCORP1	3.61447	0.824397	NA
BCR	1236.48	-0.0279036	0.744322
BCRP2	2.96951	-0.38829	NA
BCRP3	5.05895	0.643477	NA
BCS1L	737.559	0.114312	0.233877
BCYRN1	0	NA	NA
BDH1	768.663	-0.0511043	0.72243
BDH2	355.545	0.191549	0.0664298
BDKRB1	0	NA	NA
BDKRB2	0.584176	-0.0796592	NA
BDNF	3.11942	0.818772	NA
BDNF-AS	118.205	0.0700027	0.767576
BDP1	2177.31	0.131742	0.367326
BEAN1	1.04083	-0.93442	NA
BEAN1-AS1	0.219024	-1.24487	NA
BECN1	1662.55	-0.107707	0.173941
BECN2	0	NA	NA
BEGAIN	163.374	0.185884	0.458183
BEND2	0	NA	NA
BEND3	120.772	-0.035137	0.88846
BEND3P3	81.0324	-0.0838855	0.745873
BEND4	968.299	0.0173021	0.972204
BEND5	21.2397	-0.791232	0.0893189
BEND6	81.6914	0.609975	0.00198185
BEND7	53.9107	0.196359	0.515889
BEST1	307.418	-0.0196974	0.94174
BEST2	0.593616	0.833353	NA
BEST3	0.195057	1.05958	NA
BEST4	3.00164	0.529706	NA
BET1	469.285	-0.0385022	0.764065
BET1L	1636.16	-0.108172	0.157049
BEX1	1067.32	0.1534	0.783609
BEX2	0.203575	-0.0907262	NA
BEX3	1872.3	0.492409	0.00389632
BEX4	173.268	0.152413	0.521984
BEX5	173.615	0.209129	0.176639
BFAR	1312.11	-0.0229456	0.836501
BFSP1	15.0745	-0.113401	0.851934
BFSP2	0.70687	2.0989	NA
BFSP2-AS1	0	NA	NA
BGLAP	3.14051	-0.381926	NA
BGLT3	0	NA	NA
BGN	0	NA	NA
BHLHA15	2.22793	1.47752	NA
BHLHA9	0	NA	NA
BHLHB9	75.614	0.175725	0.501052
BHLHE22	4997.14	0.048535	0.640115
BHLHE23	0.107552	0.486343	NA
BHLHE40	343.459	-0.301729	0.141428
BHLHE40-AS1	5.34956	0.213212	NA
BHLHE41	1.26153	0.705766	NA
BHMG1	7.82752	0.084148	NA
BHMT	2.08523	1.21528	NA
BHMT2	0.117435	0.486343	NA
BICC1	304.298	0.424112	0.0114839
BICD1	122.151	0.0760266	0.761308
BICD2	1656	-0.0852942	0.143943
BICDL1	729.463	-0.333327	0.00132592
BICDL2	0.090138	-0.667799	NA
BID	1392.45	-0.15341	0.0527385
BIK	1038.96	-0.163814	0.0860863
BIN1	191.505	-0.0849137	0.721764
BIN2	2185.51	-0.161306	0.257101
BIN3	583.503	-0.0840829	0.432751
BIN3-IT1	0.591231	-0.0627854	NA
BIRC2	1968.96	0.0363446	0.607807
BIRC3	17.2964	0.191755	0.745873
BIRC5	3695.49	-0.0251943	0.88905
BIRC6	2716.69	-0.109643	0.121407
BIRC6-AS2	0.51278	-1.63444	NA
BIRC7	3.74497	-0.53952	NA
BIRC8	0	NA	NA
BISPR	213.097	0.119884	0.544075
BIVM	428.437	0.234469	0.0468021
BIVM-ERCC5	0	NA	NA
BLACAT1	0.629721	0.0361658	NA
BLACE	15.5389	-0.0836039	0.899639
BLCAP	1441.08	-0.0931757	0.398459
BLID	0	NA	NA
BLK	0	NA	NA
BLM	2007.14	0.155798	0.342064
BLMH	1652	0.117707	0.230794
BLNK	34.3126	0.49313	0.099664
BLOC1S1	272.715	-0.296709	0.0101682
BLOC1S1-RDH5	0	NA	NA
BLOC1S2	1109.5	-0.0159621	0.914158
BLOC1S3	362.602	-0.153235	0.187123
BLOC1S4	510.94	-0.132713	0.244563
BLOC1S5	0.102162	-0.667799	NA
BLOC1S5-TXNDC5	0	NA	NA
BLOC1S6	3690.82	0.0470842	0.4979
BLVRA	308.129	0.307657	0.0216668
BLVRB	246.991	0.204045	0.419511
BLZF1	526.646	-0.00721673	0.966159
BMF	385.479	0.426916	0.0519655
BMI1	286.559	0.227754	0.308702
BMP1	731.49	-0.137501	0.388698
BMP10	0.117435	0.486343	NA
BMP15	0	NA	NA
BMP2	224.778	-0.0669144	0.82944
BMP2K	893.74	0.706407	1.49329e-05
BMP3	0	NA	NA
BMP4	217.037	0.478781	0.00470154
BMP5	0	NA	NA
BMP6	4.46276	-0.170392	NA
BMP7	0	NA	NA
BMP7-AS1	0	NA	NA
BMP8A	1281.86	-0.77789	4.18589e-07
BMP8B	21000.1	-0.813521	3.5426e-06
BMPER	9.50867	-0.0851963	NA
BMPR1A	289.383	0.159712	0.389145
BMPR1B	0	NA	NA
BMPR1B-AS1	0	NA	NA
BMPR2	1656.53	-0.0230601	0.836641
BMS1	1958.77	0.0483893	0.649801
BMS1P17	0	NA	NA
BMS1P18	0	NA	NA
BMS1P20	585.515	-0.00315984	0.982791
BMS1P21	3.68131	-0.334797	NA
BMS1P22	74.3563	-0.638916	0.00498784
BMS1P4	165.254	0.166812	0.34727
BMS1P5	151.829	0.0866795	0.705017
BMS1P6	362.811	0.0524461	0.733769
BMT2	402.811	-0.212751	0.0352974
BMX	0.988481	1.28251	NA
BNC1	0	NA	NA
BNC2	0	NA	NA
BNIP1	135.598	0.0752219	0.720285
BNIP2	5975.69	-0.142244	0.00361467
BNIP3	1306.5	-0.0763895	0.542596
BNIP3L	1355.41	-0.143575	0.263632
BNIPL	4.98075	0.249351	NA
BOC	5.01224	0.283686	NA
BOD1	431.72	0.141668	0.227306
BOD1L1	2227.86	0.0733654	0.491056
BOD1L2	3.98412	-0.0297652	NA
BOK	67.8964	-0.492528	0.133175
BOK-AS1	0.208966	1.06878	NA
BOLA1	395.912	0.0885694	0.578151
BOLA2	0	NA	NA
BOLA2-SMG1P6	567.975	0.044933	0.716338
BOLA2B	0	NA	NA
BOLA3	445.708	0.088119	0.57584
BOLA3-AS1	9.96625	0.481407	NA
BOLL	1.42877	1.30949	NA
BOP1	3352.17	-0.0901227	0.300316
BORA	1032.17	0.0722259	0.609069
BORCS5	100.757	-0.0433674	0.85389
BORCS6	101.1	-0.29785	0.101643
BORCS7	604.224	-0.0779859	0.387147
BORCS7-ASMT	0	NA	NA
BORCS8	184.779	-0.0651541	0.683851
BORCS8-MEF2B	1.89444	-0.304028	NA
BPESC1	0	NA	NA
BPGM	321.725	-0.0217491	0.907301
BPHL	29.7439	0.0986892	0.824008
BPI	0.807513	-0.875552	NA
BPIFA1	0	NA	NA
BPIFA2	0	NA	NA
BPIFA3	0	NA	NA
BPIFA4P	0	NA	NA
BPIFB1	0	NA	NA
BPIFB2	0	NA	NA
BPIFB3	0	NA	NA
BPIFB4	0	NA	NA
BPIFB6	0	NA	NA
BPIFC	0.0846767	0.486343	NA
BPNT1	965.971	0.0356945	0.676806
BPTF	3083.52	0.0491005	0.673143
BPY2	0	NA	NA
BPY2B	0	NA	NA
BPY2C	0	NA	NA
BRAF	283.99	0.0511918	0.767919
BRAP	940.754	-0.0509701	0.586786
BRAT1	1238.8	-0.152619	0.0422531
BRCA1	4815.6	0.0860811	0.714448
BRCA2	943.561	0.219138	0.183008
BRCAT107	0	NA	NA
BRCAT54	81.7974	0.680696	0.00183037
BRCC3	1494.76	0.117468	0.196451
BRD1	1154.57	-0.167919	0.0159414
BRD2	8207.33	0.0353206	0.631385
BRD3	2169.19	-0.179732	0.00375256
BRD4	2172.37	-0.082772	0.282544
BRD7	1882.21	0.0854674	0.361259
BRD7P3	2.71509	0.466263	NA
BRD8	2357.48	0.0499188	0.674009
BRD9	1448.51	-0.0549011	0.521718
BRDT	0.117435	0.486343	NA
BRDTP1	0	NA	NA
BRE	973.904	-0.185481	0.103889
BRE-AS1	6.87125	0.80722	NA
BREA2	4.31488	0.245531	NA
BRF1	705.946	-0.101303	0.335566
BRF2	495.772	0.00573963	0.967274
BRI3	1009.25	0.052537	0.641015
BRI3BP	787.083	-0.0820992	0.545394
BRICD5	87.3941	-0.143127	0.605633
BRINP1	0	NA	NA
BRINP2	0	NA	NA
BRINP3	0	NA	NA
BRIP1	1233.17	0.181852	0.315625
BRIX1	1337.22	0.208597	0.0674564
BRK1	4155.7	-0.190426	0.0684123
BRMS1	675.114	-0.0326522	0.790735
BRMS1L	252.952	0.133509	0.347209
BROX	2586.82	0.0692007	0.308978
BRPF1	1715.01	0.0285628	0.69667
BRPF3	1469.38	-0.12722	0.102509
BRS3	0	NA	NA
BRSK1	71.4609	-0.140811	0.611423
BRSK2	19.6384	-0.271325	0.597698
BRWD1	2942.98	0.223619	0.00717976
BRWD1-AS1	2.92126	1.10437	NA
BRWD1-IT2	24.6354	-0.124594	0.77864
BRWD3	1248.01	0.388964	6.21407e-05
BSCL2	24.6699	-0.396862	0.305825
BSDC1	860.86	0.0126936	0.931365
BSG	16115.5	-0.161809	0.159724
BSN	43.9041	0.0512344	0.906267
BSN-AS2	5.20047	0.698745	NA
BSND	0	NA	NA
BSPH1	0	NA	NA
BSPRY	141.699	0.210177	0.265377
BST1	1900.14	-0.0519807	0.851743
BST2	2506.14	-0.0698983	0.494001
BSX	0	NA	NA
BTAF1	3600.84	0.0720498	0.246957
BTBD1	2027.44	0.017885	0.871634
BTBD10	636.33	-0.0653201	0.575231
BTBD11	1.72102	0.394412	NA
BTBD16	0	NA	NA
BTBD17	0.155244	1.05436	NA
BTBD18	2.76135	1.80383	NA
BTBD19	52.548	-0.096655	0.790722
BTBD2	1729.25	-0.239816	0.00408508
BTBD3	810.379	0.114308	0.224171
BTBD6	1114.09	0.0166834	0.880537
BTBD7	2352.58	-0.0725705	0.247212
BTBD8	35.4003	0.0850398	0.849407
BTBD9	392.424	-0.190484	0.0508301
BTBD9-AS1	0.479732	2.34382	NA
BTC	13.037	1.33069	0.0267572
BTD	275.762	-0.316247	0.0110609
BTF3	15642.7	0.0327136	0.784579
BTF3L4	3245.45	0.0413937	0.497228
BTF3P11	1.47659	-1.13993	NA
BTG1	1076.73	-0.0989569	0.607807
BTG2	460.524	-0.328519	0.0604601
BTG3	409.691	0.192342	0.239576
BTG4	0.528654	1.52344	NA
BTK	3652.34	0.199595	1.94082e-06
BTLA	44.4513	0.535395	0.0752673
BTN1A1	0.215105	1.06888	NA
BTN2A1	386.304	0.0492681	0.712978
BTN2A2	165.519	0.0156644	0.946438
BTN2A3P	36.3546	-0.0373951	0.931374
BTN3A1	222.612	0.131017	0.517175
BTN3A2	628.21	0.0179288	0.892168
BTN3A3	171.158	0.015581	0.941793
BTNL10	0.0846767	0.486343	NA
BTNL2	8.47204	-0.196672	NA
BTNL3	0	NA	NA
BTNL8	0.826745	2.32047	NA
BTNL9	9.00986	0.220368	NA
BTRC	279.652	0.072752	0.605004
BUB1	5244.59	0.0318222	0.884141
BUB1B	3220.42	0.213966	0.183725
BUB1B-PAK6	3.93504	0.379451	NA
BUB3	6795.87	-0.0231012	0.868689
BUD13	753.674	0.0699418	0.577483
BUD31	869.111	-0.00527244	0.967336
BVES	912.849	-0.0397078	0.907301
BVES-AS1	18.9519	0.387915	0.482249
BYSL	841.07	0.0347683	0.817748
BZW1	8239.12	-0.0506439	0.545236
BZW2	2433.73	0.166919	0.000791915
C10orf10	76.3786	-0.139682	0.638592
C10orf105	80.1913	0.0272946	0.953159
C10orf107	0	NA	NA
C10orf11	158.969	-0.267026	0.255476
C10orf111	3.66207	-0.258139	NA
C10orf113	0	NA	NA
C10orf120	0	NA	NA
C10orf126	0	NA	NA
C10orf128	9.10904	-0.140366	NA
C10orf131	7.80279	-0.194847	NA
C10orf142	0.513954	1.52377	NA
C10orf25	97.5847	0.193043	0.407398
C10orf35	80.7052	-0.182164	0.468356
C10orf53	0.201539	-0.0907262	NA
C10orf54	3121.15	-0.399125	0.18873
C10orf55	32.3747	-0.83841	0.00362525
C10orf62	0	NA	NA
C10orf67	0	NA	NA
C10orf71	0	NA	NA
C10orf71-AS1	0	NA	NA
C10orf76	876.41	-0.126008	0.0507606
C10orf82	0	NA	NA
C10orf88	189.953	0.0629854	0.703334
C10orf90	0	NA	NA
C10orf91	753.444	0.194369	0.0489663
C10orf95	4.19669	0.391219	NA
C10orf99	3.88984	1.52809	NA
C11orf1	420.851	0.233167	0.0213324
C11orf16	5.22804	0.770266	NA
C11orf21	469.963	-0.170444	0.579959
C11orf24	469.532	-0.0813109	0.486151
C11orf40	0	NA	NA
C11orf42	2.85515	-0.203341	NA
C11orf44	0	NA	NA
C11orf45	388.513	-0.155899	0.350191
C11orf49	369.15	-0.104504	0.421066
C11orf52	0	NA	NA
C11orf53	0	NA	NA
C11orf54	616.374	-9.46317e-05	0.999498
C11orf57	1308	-0.0370486	0.774752
C11orf58	5636.97	0.00316371	0.968451
C11orf63	116.356	0.1038	0.636139
C11orf65	24.875	0.00340905	0.996261
C11orf68	364.182	-0.175692	0.10353
C11orf70	0	NA	NA
C11orf71	196.533	-0.0836764	0.578642
[truncated: 25,141 more rows]
